# Supplementary material for: Exploring the Role of Chemokine Receptor 6 (Ccr6) in the BXD Mouse Model of Gulf War Illness
Source: Front Neurosci. 2020 Aug 14;14:818. doi: 10.3389/fnins.2020.00818 (PMC7456958; doi:10.3389/fnins.2020.00818)
Supplement: DATA S1 — Sample information. [file Table_1.XLSX]

## Sheet: Sample info
Sample	Strain	Sex	Age (Days)	Treatment
1	BXD101	M	72	DFP
2	BXD101	M	72	DFP
3	BXD101	M	72	CORT+DFP
4	BXD101	F	69	CORT+DFP
5	BXD101	F	69	CORT+DFP
6	BXD101	M	86	CTL
7	BXD101	F	83	CTL
8	BXD101	M	83	CTL
9	BXD101	F	69	DFP
10	BXD101	F	77	DFP
11	BXD101	F	70	CTL
12	BXD101	M	68	CTL
13	BXD102	M	59	CTL
14	BXD102	M	59	DFP
15	BXD102	M	59	CORT+DFP
16	BXD102	M	59	CORT+DFP
17	BXD102	F	59	CTL
18	BXD102	F	59	CORT+DFP
19	BXD102	F	71	DFP
20	BXD102	F	71	CORT+DFP
21	BXD102	F	114	CTL
22	BXD102	F	70	DFP
23	BXD102	M	85	CTL
24	BXD102	M	67	DFP
25	BXD102	M	103	DFP
26	BXD102	M	103	CTL
27	BXD29	F	64	CTL
28	BXD29	M	64	CTL
29	BXD29	F	65	DFP
30	BXD29	M	85	CORT+DFP
31	BXD29	F	85	CORT+DFP
32	BXD29	F	94	DFP
33	BXD29	M	94	CTL
34	BXD29	M	67	CORT+DFP
35	BXD29	M	67	CORT+DFP
36	BXD29	M	67	DFP
37	BXD29_Tlr4	M	65	CORT+DFP
38	BXD29_Tlr4	M	65	CTL
39	BXD29_Tlr4	M	65	DFP
40	BXD29_Tlr4	F	65	CORT+DFP
41	BXD29_Tlr4	F	65	CTL
42	BXD29_Tlr4	F	65	DFP
43	BXD29_Tlr4	M	85	CTL
44	BXD29_Tlr4	M	85	DFP
45	BXD29_Tlr4	M	85	CORT+DFP
46	BXD29_Tlr4	F	78	CTL
47	BXD29_Tlr4	F	78	DFP
48	BXD29_Tlr4	F	78	CORT+DFP
49	BXD29_Tlr4	F	65	DFP
50	BXD29_Tlr4	F	64	CTL
51	BXD29_Tlr4	F	64	DFP
52	BXD29_Tlr4	F	64	CORT+DFP
53	BXD29_Tlr4	M	64	CTL
54	BXD29_Tlr4	M	64	DFP
55	BXD29_Tlr4	M	64	CORT+DFP
56	BXD29_Tlr4	F	64	CTL
57	BXD29_Tlr4	F	64	DFP
58	BXD29_Tlr4	F	64	CORT+DFP
59	BXD29_Tlr4	M	64	CTL
60	BXD29_Tlr4	M	64	DFP
61	BXD29_Tlr4	M	64	CORT+DFP
62	BXD44	F	82	CTL
63	BXD44	F	77	DFP
64	BXD44	F	77	CORT+DFP
65	BXD44	M	82	CTL
66	BXD44	M	82	DFP
67	BXD44	M	82	CORT+DFP
68	BXD44	F	77	CTL
69	BXD44	F	77	DFP
70	BXD44	F	71	CORT+DFP
71	BXD44	M	71	CTL
72	BXD44	M	71	DFP
73	BXD44	M	71	CORT+DFP
74	BXD44	F	65	CORT+DFP
75	BXD48	F	68	CTL
76	BXD48	F	68	DFP
77	BXD48	M	67	DFP
78	BXD48	M	67	CTL
79	BXD48	F	71	DFP
80	BXD48	F	71	CORT+DFP
81	BXD48	M	71	CORT+DFP
82	BXD48	F	75	CTL
83	BXD48	M	75	DFP
84	BXD48	M	75	CORT+DFP
85	BXD48	F	70	CORT+DFP
86	BXD48	M	71	CTL
87	BXD48a	F	49	DFP
88	BXD48a	F	49	DFP
89	BXD48a	M	49	CTL
90	BXD48a	M	49	CORT+DFP
91	BXD48a	M	86	CTL
92	BXD48a	M	89	CORT+DFP
93	BXD48a	M	71	DFP
94	BXD48a	F	71	CTL
95	BXD48a	F	71	CORT+DFP
96	BXD50	M	77	DFP
97	BXD55	F	65	CTL
98	BXD55	M	82	CTL
99	BXD55	M	76	DFP
100	BXD55	F	82	CORT+DFP
101	BXD55	M	73	DFP
102	BXD55	F	76	CTL
103	BXD55	F	76	DFP
104	BXD55	F	76	CORT+DFP
105	BXD55	M	76	CTL
106	BXD55	M	76	CORT+DFP
107	BXD55	M	76	CORT+DFP
108	BXD55	F	73	DFP
109	BXD55	M	70	DFP
110	BXD60	F	48	CTL
111	BXD60	F	77	CTL
112	BXD60	F	77	CORT+DFP
113	BXD60	M	76	CTL
114	BXD60	M	76	DFP
115	BXD60	M	76	CORT+DFP
116	BXD60	M	76	DFP
117	BXD60	F	74	DFP
118	BXD60	F	74	CORT+DFP
119	BXD60	M	72	CTL
120	BXD60	M	71	CORT+DFP
121	BXD60	F	71	DFP
122	BXD61	F	72	CTL
123	BXD61	F	72	DFP
124	BXD61	F	58	DFP
125	BXD61	F	78	CORT+DFP
126	BXD61	M	73	CTL
127	BXD61	M	71	CTL
128	BXD61	M	71	DFP
129	BXD61	M	71	CORT+DFP
130	BXD61	M	74	DFP
131	BXD61	F	79	CORT+DFP
132	BXD61	F	74	CTL
133	BXD61	M	67	CORT+DFP
134	BXD62	F	67	CTL
135	BXD62	M	84	CORT+DFP
136	BXD62	M	84	CORT+DFP
137	BXD62	M	78	CTL
138	BXD62	F	78	CTL
139	BXD62	F	76	CORT+DFP
140	BXD62	F	76	DFP
141	BXD62	F	72	DFP
142	BXD62	F	71	CTL
143	BXD62	M	71	CTL
144	BXD62	M	71	DFP
145	BXD62	F	72	CORT+DFP
146	BXD65	F	74	CTL
147	BXD65	F	69	CORT+DFP
148	BXD65	F	69	CORT+DFP
149	BXD65	M	53	DFP
150	BXD65	M	53	DFP
151	BXD65	M	53	CTL
152	BXD65	M	84	CTL
153	BXD65	F	89	CTL
154	BXD65	M	88	CORT+DFP
155	BXD65	M	76	CORT+DFP
156	BXD65	F	76	DFP
157	BXD65	F	96	CORT+DFP
158	BXD65	F	82	CTL
159	BXD65	F	82	DFP
160	BXD65	M	82	CTL
161	BXD65	M	82	CORT+DFP
162	BXD65	F	72	CTL
163	BXD65	F	74	DFP
164	BXD65	M	74	CTL
165	BXD65	M	83	DFP
166	BXD65	M	83	CORT+DFP
167	BXD65	M	68	CORT+DFP
168	BXD65	F	74	CORT+DFP
169	BXD65	F	64	DFP
170	BXD66	M	77	CORT+DFP
171	BXD66	F	82	CTL
172	BXD66	F	82	CORT+DFP
173	BXD66	F	79	DFP
174	BXD66	M	82	CTL
175	BXD66	F	72	CORT+DFP
176	BXD66	M	72	DFP
177	BXD66	F	72	DFP
178	BXD66	M	72	CTL
179	BXD66	M	73	DFP
180	BXD66	M	72	CORT+DFP
181	BXD66	F	72	CTL
182	BXD68	F	72	DFP
183	BXD68	F	72	CTL
184	BXD68	F	62	DFP
185	BXD68	M	78	CTL
186	BXD68	M	88	CORT+DFP
187	BXD68	M	88	CTL
188	BXD68	F	76	CORT+DFP
189	BXD68	F	96	CTL
190	BXD68	F	80	CORT+DFP
191	BXD68	M	78	DFP
192	BXD68	F	66	CORT+DFP
193	BXD69	M	72	CTL
194	BXD69	F	72	DFP
195	BXD69	M	87	CTL
196	BXD69	M	78	CORT+DFP
197	BXD69	F	87	CORT+DFP
198	BXD69	F	85	CORT+DFP
199	BXD69	M	88	CORT+DFP
200	BXD69	M	79	CORT+DFP
201	BXD69	F	79	CTL
202	BXD69	M	85	CTL
203	BXD69	F	79	CORT+DFP
204	BXD69	F	73	CTL
205	BXD69	F	73	DFP
206	BXD69	F	71	CORT+DFP
207	BXD69	M	73	DFP
208	BXD69	M	73	CTL
209	BXD70	F	72	DFP
210	BXD70	F	67	DFP
211	BXD70	F	57	CORT+DFP
212	BXD70	F	57	CORT+DFP
213	BXD70	M	57	CORT+DFP
214	BXD70	F	78	CTL
215	BXD70	M	78	CTL
216	BXD70	M	71	CORT+DFP
217	BXD70	M	71	CTL
218	BXD70	F	69	CTL
219	BXD70	M	71	DFP
220	BXD70	M	71	DFP
221	BXD71	F	67	DFP
222	BXD71	F	67	CORT+DFP
223	BXD71	M	67	CTL
224	BXD71	M	67	DFP
225	BXD71	F	66	DFP
226	BXD71	M	66	CORT+DFP
227	BXD71	F	81	CTL
228	BXD71	F	81	CORT+DFP
229	BXD71	M	79	CTL
230	BXD71	M		DFP
231	BXD71	M	68	CORT+DFP
232	BXD73	M	87	CORT+DFP
233	BXD73	F	78	CTL
234	BXD73	F	88	DFP
235	BXD73	F	85	CORT+DFP
236	BXD73	M	72	CORT+DFP
237	BXD73	F	78	CTL
238	BXD73	F	78	DFP
239	BXD73	M	72	CTL
240	BXD73	M	72	DFP
241	BXD73	M	64	DFP
242	BXD73	M	57	CORT+DFP
243	BXD73a	F	76	CTL
244	BXD73a	M	76	CTL
245	BXD73a	F	82	CORT+DFP
246	BXD73a	M	79	CORT+DFP
247	BXD73a	F	79	CTL
248	BXD73a	F	79	DFP
249	BXD73a	F	79	CORT+DFP
250	BXD73a	F	73	CTL
251	BXD73a	F	76	DFP
252	BXD73a	M	77	DFP
253	BXD73a	M	77	DFP
254	BXD73a	M	64	CORT+DFP
255	BXD73b	F	66	DFP
256	BXD73b	F	66	CORT+DFP
257	BXD73b	F	66	CORT+DFP
258	BXD73b	M	66	CTL
259	BXD73b	M	66	CTL
260	BXD73b	M	66	DFP
261	BXD73b	M	66	CORT+DFP
262	BXD73b	F	76	CTL
263	BXD73b	F	61	DFP
264	BXD73b	M	61	DFP
265	BXD73b	M	61	CORT+DFP
266	BXD75	F	72	CORT+DFP
267	BXD75	F	66	DFP
268	BXD75	M	86	DFP
269	BXD75	F	75	DFP
270	BXD75	F	75	CTL
271	BXD75	M	77	CTL
272	BXD75	F	72	CTL
273	BXD75	F	72	CTL
274	BXD75	M	72	CTL
275	BXD75	M	72	CTL
276	BXD75	M	72	CTL
277	BXD75	M	77	DFP
278	BXD75	F	77	DFP
279	BXD75	M	77	DFP
280	BXD75	M	77	CORT+DFP
281	BXD75	F	82	DFP
282	BXD75	F	82	CTL
283	BXD75	M	82	DFP
284	BXD75	F	78	CORT+DFP
285	BXD75	F	78	CORT+DFP
286	BXD75	M	78	CORT+DFP
287	BXD75	M	78	CORT+DFP
288	BXD75	M	78	DFP
289	BXD75	F	83	CORT+DFP
290	BXD75	F	61	CTL
291	BXD78	M	89	CORT+DFP
292	BXD78	M	85	CORT+DFP
293	BXD78	F	77	CTL
294	BXD78	F	77	DFP
295	BXD78	F	73	DFP
296	BXD78	F	73	CORT+DFP
297	BXD78	F	84	CTL
298	BXD78	M	84	CORT+DFP
299	BXD78	M	84	DFP
300	BXD78	M	84	CORT+DFP
301	BXD78	M	78	CTL
302	BXD78	M	78	DFP
303	BXD79	F	71	DFP
304	BXD79	F	71	CORT+DFP
305	BXD79	M	71	DFP
306	BXD79	M	71	CORT+DFP
307	BXD79	F	68	CTL
308	BXD79	F	72	CTL
309	BXD79	F	72	CORT+DFP
310	BXD79	M	72	CTL
311	BXD79	F	69	DFP
312	BXD79	M	69	DFP
313	BXD79	M	72	CORT+DFP
314	BXD83	M	82	CTL
315	BXD83	M	82	CORT+DFP
316	BXD83	F	62	CORT+DFP
317	BXD83	F	62	DFP
318	BXD83	M	62	DFP
319	BXD83	F	78	CORT+DFP
320	BXD83	F	78	DFP
321	BXD83	M	75	CTL
322	BXD83	M	75	CORT+DFP
323	BXD83	M	75	DFP
324	BXD83	F	65	CTL
325	BXD83	F	61	CTL
326	BXD86	M	61	CTL
327	BXD86	F	57	CORT+DFP
328	BXD86	F	61	CTL
329	BXD86	M	59	CTL
330	BXD86	M	59	DFP
331	BXD86	F	73	CTL
332	BXD86	M	84	CTL
333	BXD86	F	84	DFP
334	BXD86	M	84	CORT+DFP
335	BXD86	F	61	DFP
336	BXD86	F	84	CORT+DFP
337	BXD86	M	84	DFP
338	BXD87	F	58	CORT+DFP
339	BXD87	M	58	DFP
340	BXD87	M	89	DFP
341	BXD87	M	78	CORT+DFP
342	BXD87	M	88	CORT+DFP
343	BXD87	F	77	CTL
344	BXD87	M	82	CTL
345	BXD87	F	79	CTL
346	BXD87	F	79	DFP
347	BXD87	F	78	DFP
348	BXD87	F	78	CORT+DFP
349	BXD89	F	68	DFP
350	BXD89	F	68	CORT+DFP
351	BXD89	M	68	DFP
352	BXD89	M	68	CORT+DFP
353	BXD89	F	65	CTL
354	BXD89	F	85	CTL
355	BXD89	F	85	DFP
356	BXD89	F	85	CORT+DFP
357	BXD89	M	75	DFP
358	BXD89	M	67	CTL
359	BXD89	F	76	CORT+DFP
360	BXD90	F	74	DFP
361	BXD90	F	87	CORT+DFP
362	BXD90	F	78	DFP
363	BXD90	F	88	CTL
364	BXD90	M	72	CTL
365	BXD90	M	75	CORT+DFP
366	BXD90	M	75	DFP
367	BXD90	F	72	CTL
368	BXD90	F	75	CORT+DFP
369	BXD90	F	75	DFP
370	BXD90	M	77	CTL
371	BXD90	M	58	CORT+DFP
372	BXD90	M	58	DFP
373	BXD98	F	76	CORT+DFP
374	BXD98	M	76	DFP
375	BXD98	M	70	CTL
376	BXD98	F	62	CTL
377	BXD98	M	65	DFP
378	BXD98	M	78	CTL
379	BXD98	M	78	CORT+DFP
380	BXD98	F		CORT+DFP
381	BXD98	F	78	CORT+DFP
382	BXD98	M	78	CORT+DFP
383	BXD98	F	63	CTL
384	BXD98	F	63	CTL
385	BXD98	F	63	DFP
386	C57BL/6J	M	77	CTL
387	C57BL/6J	F	77	CTL
388	C57BL/6J	M	77	CTL
389	C57BL/6J	F	77	CTL
390	C57BL/6J	F	77	CORT+DFP
391	C57BL/6J	F	77	CORT+DFP
392	C57BL/6J	F	77	DFP
393	C57BL/6J	M	77	CORT+DFP
394	C57BL/6J	M	77	CORT+DFP
395	C57BL/6J	M	77	DFP
396	C57BL/6J	F	77	DFP
397	C57BL/6J	M	77	DFP
398	C57BL/6J	M	77	CORT+DFP
399	DBA/2J	F	77	CTL
400	DBA/2J	F	77	CTL
401	DBA/2J	M	77	CTL
402	DBA/2J	F	77	DFP
403	DBA/2J	F	77	CORT+DFP
404	DBA/2J	F	77	DFP
405	DBA/2J	M	77	DFP
406	DBA/2J	M	77	DFP
407	DBA/2J	F	77	CORT+DFP
408	DBA/2J	M	77	DFP
409	DBA/2J	M	77	CTL
