# Supplementary material for: Exploring the Role of Chemokine Receptor 6 (Ccr6) in the BXD Mouse Model of Gulf War Illness
Source: Front Neurosci. 2020 Aug 14;14:818. doi: 10.3389/fnins.2020.00818 (PMC7456958; doi:10.3389/fnins.2020.00818)
Supplement: DATA S2 — Ccr6 correlated phenotypes in BXD mice. [file Table_2.XLS]

## Sheet: 117 CNS + 1 Fecal cort
Record	Phenotype	Authors	Year	Pubmed Id	Max LRS	Max LRS Location (Chr: Mb)	Sample r	N Cases	Sample p(r)	FDR
13355	Central nervous system, behavior: Acoustic startle response for males, 85 db white noise pulse, average of 10 trials, 40 ms pulse duration, 75 dB background noise, Med Associates startle chamber [force]	Loos M, Staal J, Pattij T, Posthuma D, Neuro-Bsik Mouse Phenomics consortium, Smit AB, Spijker S	2012	22098762	10.2	Chr6: 37.657959	-0.827003	15	4.45111e-05	0.0122604
20183	Central nervous system, pharmacology, behavior: Body weight of week 5 of period 1 (P1, baseline), in normally housed control for CMS 4-6 month old females [g]	Jones BC, Lu L, Morm?de P, Terenina E, Mulligan MK, Cavigelli SA, Zhao W, Williams RW,	2018		14.5	Chr14: 59.201574	-0.651001	28	0.000102258	0.0122604
13356	Central nervous system, behavior: Acoustic startle response for males, 90 db white noise pulse, average of 10 trials, 40 ms pulse duration, 75 dB background noise, Med Associates startle chamber [force]	Loos M, Staal J, Pattij T, Posthuma D, Neuro-Bsik Mouse Phenomics consortium, Smit AB, Spijker S	2012	22098762	12	Chr6: 40.799296	-0.798268	15	0.000151191	0.0122604
20178	Central nervous system, pharmacology, behavior: Body weight of week 4 of period 1 (P1, baseline), in normally housed control for CMS 4-6 month old females [g]	Jones BC, Lu L, Morm?de P, Terenina E, Mulligan MK, Cavigelli SA, Zhao W, Williams RW,	2018		16	Chr14: 59.201574	-0.639667	28	0.000151832	0.0122604
20173	Central nervous system, pharmacology, behavior: Body weight of week 3 of period 1 (P1, baseline), in normally housed control for CMS 4-6 month old females [g]	Jones BC, Lu L, Morm?de P, Terenina E, Mulligan MK, Cavigelli SA, Zhao W, Williams RW,	2018		16.1	Chr14: 59.201574	-0.625209	28	0.000244878	0.0158191
21231	Central nervous system, pharmacology, endocrinology: TNF-alpha gene expression in control (tap water, CTL) young (2-4 months) males, measured by qrtPCR [?CT (VS CT of GAPDH)]a	Jones BC, O??allaghan JP, Miller DB, Zhao W, Lu L, Williams RW g	2018		21.6	Chr6: 121.486639	-0.633721	25	0.000453864	0.0182989
13357	Central nervous system, behavior: Acoustic startle response for males, 95 db white noise pulse, average of 10 trials, 40 ms pulse duration, 75 dB background noise, Med Associates startle chamber [force]	Loos M, Staal J, Pattij T, Posthuma D, Neuro-Bsik Mouse Phenomics consortium, Smit AB, Spijker S	2012	22098762	12.6	Chr9: 64.513351	-0.760286	15	0.000553704	0.0182989
20168	Central nervous system, pharmacology, behavior: Body weight of week 2 of period 1 (P1, baseline), in normally housed control for CMS 4-6 month old females [g]	Jones BC, Lu L, Morm?de P, Terenina E, Mulligan MK, Cavigelli SA, Zhao W, Williams RW,	2018		17.6	Chr14: 59.201574	-0.594725	28	0.000615412	0.0182989
20191	Central nervous system, pharmacology, behavior: Body weight of week 1 of period 2 (P2, chronic mild stress period), in normally housed control for CMS 4-6 month old females [g]	Jones BC, Lu L, Morm?de P, Terenina E, Mulligan MK, Cavigelli SA, Zhao W, Williams RW,	2018		13.1	Chr2: 156.631489	-0.594284	28	0.000623181	0.0182989
17494	Central nervous system, morphology: brain to body weight ratio in females at 12 to 14 weeks of age [percent]	Delprato A, Algeo MP, Bonheur B, Lu L, Williams RW, Crusio WE	2015	26449520	13.9	Chr17: 27.848224	0.645215	22	0.000827221	0.0207055
20163	Central nervous system, pharmacology, behavior: Body weight of week 1 of period 1 (P1, baseline), in normally housed control for CMS 4-6 month old females [g]	Jones BC, Lu L, Morm?de P, Terenina E, Mulligan MK, Cavigelli SA, Zhao W, Williams RW,	2018		19.4	Chr14: 59.201574	-0.583857	28	0.00083335	0.0207055
20529	Central nervous system, behavior, sensorimotor function, negative geotaxis: Time taken in seconds for mouse to right itself after being place face-down on an wire mesh screen inclined at a 45 degree angle. This data is strain averaged across 14-month-old	Neuner SM, Heuer SE, Huentelman MJ, O'Connell KMS, Kaczorowski CC.	2017		9.7	Chr1: 63.144761	0.754716	14	0.00110252	0.0225114
13354	Central nervous system, behavior: Acoustic startle response for males, 80 db white noise pulse, average of 10 trials, 40 ms pulse duration, 75 dB background noise, Med Associates startle chamber [force]	Loos M, Staal J, Pattij T, Posthuma D, Neuro-Bsik Mouse Phenomics consortium, Smit AB, Spijker S	2012	22098762	12.5	Chr16: 78.133286	-0.71858	15	0.0017245	0.0248583
20430	Central nervous system, pharmacology, behavior, effects of prenatal stress: Conditioned place preference (CPP), horizontal distance traveled during post-test (no cocaine or saline injection), prenatal stress group males [m/15 min]	Bagley J.R., Kippin T.E.	2018		11.3	Chr13: 112.636263	0.827763	10	0.00178046	0.0248583
20196	Central nervous system, pharmacology, behavior: Body weight of week 2 of period 2 (P2, chronic mild stress period), in normally housed control for CMS 4-6 month old females [g]	Jones BC, Lu L, Morm?de P, Terenina E, Mulligan MK, Cavigelli SA, Zhao W, Williams RW,	2018		15.2	Chr14: 59.201574	-0.549906	28	0.00199328	0.0250384
20935	Central nervous system, behavior: Peak grip strength in Newtons. A more negative grip strength equals better performance on the task. This data is strain averaged across 6-month-old male non-transgenic littermates from the AD-BXD population (Ntg-BXDs) [N]	Neuner SM, Heuer SE, Huentelman MJ, O'Connell KMS, Kaczorowski CC.	2017		24.1	Chr10: 121.448883	-0.79603	11	0.00209501	0.0250384
21225	Central nervous system, pharmacology, endocrinology: TNF-alpha gene expression in control (tap water, CTL) young (2-4 months) females, measured by qrtPCR [?CT (VS CT of GAPDH)]h	Jones BC, O??allaghan JP, Miller DB, Zhao W, Lu L, Williams RW g	2018		12.9	Chr12: 96.105011	-0.582628	24	0.00225832	0.0250384
20795	Central nervous system, behavior, learning and memory: Contextual fear conditioning, post-shock 3 freezing - the percentage of time during the 40s period following the offset of shock #3 spent freezing. This data is strain averaged across 14-month-old mal	Neuner SM, Heuer SE, Huentelman MJ, O'Connell KMS, Kaczorowski CC.	2017		14.3	Chr2: 134.462008	-0.746148	13	0.00229534	0.0250384
18450	Central nervous system, metabolism: Trait ZnCTX (contact BC Jones at bjone129@uthsc.edu)	Jones BC, Zhao W, Lu L	2016		13	Chr1: 32.343834	0.720326	14	0.00259049	0.0253554
13372	Central nervous system, behavior: Acoustic startle threshold for males, lowest sound pressure level at which startle response can be detected [dB]	Loos M, Staal J, Pattij T, Posthuma D, Neuro-Bsik Mouse Phenomics consortium, Smit AB, Spijker S	2012	22098762	17.2	Chr16: 63.661422	0.695917	15	0.0029124	0.0257088
17980	Central nervous system, neurochemistry: Diencephalon 5-hydroxyindoleacetic acid (5-HIAA) level in adult females [ng/mg protein]	Ye R, Carneiro AM, Airey D, Sanders-Bush E, Williams RW, Lu L, Wang J, Zhang B, Blakely RD	2014	24102824	13.3	Chr18: 51.019010	0.644332	18	0.00302735	0.0257088
20206	Central nervous system, pharmacology, behavior: Body weight of week 4 of period 2 (P2, chronic mild stress period), in normally housed control for CMS 4-6 month old females [g]	Jones BC, Lu L, Morm?de P, Terenina E, Mulligan MK, Cavigelli SA, Zhao W, Williams RW,	2018		15.2	Chr14: 59.201574	-0.521103	28	0.00386144	0.027656
11717	Central nervous system, pharmacology, behavior: Ethanol response (2.25 g/kg ip), motor coordination effects, difference in time on rotarod between training session and ethanol for females [sec]	Philip VM, Ansah TA, Blaha CD, Cook MN, Hamre KM, Lariviere WR, Matthews DB, Mittleman G, Goldowitz D, Chesler EJ	2010	19958391	14.8	Chr8: 24.488797	0.564114	23	0.00427652	0.0293897
13346	Central nervous system, behavior: Acoustic startle response for males, 100 db white noise pulse, average of 10 trials, 40 ms pulse duration, 75 dB background noise, Med Associates startle chamber [force]	Loos M, Staal J, Pattij T, Posthuma D, Neuro-Bsik Mouse Phenomics consortium, Smit AB, Spijker S	2012	22098762	14.8	Chr14: 119.311347	-0.670963	15	0.00488444	0.0300146
20201	Central nervous system, pharmacology, behavior: Body weight of week 3 of period 2 (P2, chronic mild stress period), in normally housed control for CMS 4-6 month old females [g]	Jones BC, Lu L, Morm?de P, Terenina E, Mulligan MK, Cavigelli SA, Zhao W, Williams RW,	2018		14.9	Chr14: 59.201574	-0.509741	28	0.00492499	0.0300146
11974	Central nervous system, pharmacology, behavior: Ethanol response (2.25 g/kg ip), motor coordination effects, difference in time on rotarod between training session and ethanol for males females [sec]	Philip VM, Ansah TA, Blaha CD, Cook MN, Hamre KM, Lariviere WR, Matthews DB, Mittleman G, Goldowitz D, Chesler EJ	2010	19958391	13.6	Chr8: 28.049465	0.554322	23	0.00521749	0.0312083
11530	Central nervous system, behavior: Novel open field behavior, percentage of locomotion in the periphery for males [%]	Philip VM, Ansah TA, Blaha CD, Cook MN, Hamre KM, Lariviere WR, Matthews DB, Mittleman G, Goldowitz D, Chesler EJ	2010	19958391	18.4	Chr1: 61.386946	0.563115	22	0.00546466	0.0320925
20216	Central nervous system, pharmacology, behavior: Body weight of week 6 of period 2 (P2, chronic mild stress period), in normally housed control for CMS 4-6 month old females [g]	Jones BC, Lu L, Morm?de P, Terenina E, Mulligan MK, Cavigelli SA, Zhao W, Williams RW,	2018		15.2	Chr14: 59.201574	-0.500251	28	0.00599232	0.0326519
20585	Central nervous system, behavior, learning and memory: Performance on the y-maze as measured by % of total arm entries that were unsuccessful spontaneous alternations; known as alternating arm returns (also can be used as an error index). This data is str	Neuner SM, Heuer SE, Huentelman MJ, O'Connell KMS, Kaczorowski CC.	2017		9.3	Chr18: 15.164585	-0.678526	14	0.00612925	0.0326519
20211	Central nervous system, pharmacology, behavior: Body weight of week 5 of period 2 (P2, chronic mild stress period), in normally housed control for CMS 4-6 month old females [g]	Jones BC, Lu L, Morm?de P, Terenina E, Mulligan MK, Cavigelli SA, Zhao W, Williams RW,	2018		13.2	Chr14: 59.201574	-0.494324	28	0.00675198	0.0340764
20871	Central nervous system, behavior, learning and memory: Contextual fear conditioning, percentage of time spent freezing during minutes 8-10 of contextual fear memory test. This data is strain averaged across 6-month-old female non-transgenic littermates fr	Neuner SM, Heuer SE, Huentelman MJ, O'Connell KMS, Kaczorowski CC.	2017		11	Chr18: 15.638699	-0.712976	12	0.00737024	0.0346316
21218	Central nervous system, pharmacology, endocrinology: Fold changes of Interleukin 6 gene expression 6h following diisopropylflurophosphate treatment (4 mg/kg i.p.) and 7 days of corticosterone (20mg%, Cort+DFP)) vs the expression of corticosterone treatmen	Jones BC, O??allaghan JP, Miller DB, Zhao W, Lu L, Williams RWge	2018		15.7	Chr2: 159.228417	0.506848	26	0.00739809	0.0346316
18448	Central nervous system, metabolism: Iron (Fe) level in cortex (CTX) of young adults of both sexes (40 to 120 days of age) [ug/g wet weight]	Jones BC, Zhao W, Lu L	2016		14.3	Chr2: 180.808022	0.666055	14	0.00769189	0.0354926
12807	Central nervous system, pharmacology: Ethanol response (5 cycles of chronic intermittent vapor exposure CIE), homovanillic (HVA) level in hindbrain tissue 72 h after the 5th cycle of treatment, 16 to 18 week-old males or females (Dec 2009 Cohort 1) [ng/mg	Jones SR, Becker HC, Lopez MF, Miles MF, Williams RW	2010		19.4	Chr5: 69.357018	0.70638	12	0.0082963	0.0364233
20604	Central nervous system, behavior, activity: Anxiety assay, time spent in open arms of an elevated plus maze. This data is strain averaged across 14-month-old male and female non-transgenic littermates from the AD-BXD population (Ntg-BXDs) [s] [s]	Neuner SM, Heuer SE, Huentelman MJ, O'Connell KMS, Kaczorowski CC.	2017		10.3	Chr16: 51.065752	-0.661415	14	0.00834466	0.0364233
17960	Central nervous system, behavior, learning and memory: Synome Trait 26 (contact Dr. Alexa Horner, alexa@synome.eu)	Horner A, Kopanitsa M, McLaren R, Human Brain Project Task 1.1.7	2015		14.8	Chr7: 36.449783	-0.702141	12	0.008935	0.0371307
20869	Central nervous system, behavior, learning and memory: Contextual fear conditioning, percentage of time spent freezing during minutes 4-6 of contextual fear memory test. This data is strain averaged across 6-month-old female non-transgenic littermates fro	Neuner SM, Heuer SE, Huentelman MJ, O'Connell KMS, Kaczorowski CC.	2017		19	Chr6: 121.303841	-0.70097	12	0.00911748	0.0371307
19525	Central nervous system, eye, visual system gene expression: Corneal thickness measured by ocular coherence tomography (OCT) (note that data for BXD24 (106.1 +/- 1.1) and BXD11 (104+/-12) dropped from publication) [um]	King R, Li Y, Wang J, Koch AA, Cooke Bailey JN, Gharanhkhani P, Struebing FL, Geisert EE	2018	29370175	17.4	Chr13: 17.569810	-0.545483	21	0.00942638	0.0371307
11968	Central nervous system, behavior: Anxiety assay, untreated baseline, entries into closed arms of a plus maze for males and females [n]	Philip VM, Ansah TA, Blaha CD, Cook MN, Hamre KM, Lariviere WR, Matthews DB, Mittleman G, Goldowitz D, Chesler EJ	2010	19958391	16.3	Chr2: 169.897347	0.513406	23	0.011173	0.0388053
20947	Central nervous system, behavior, learning and memory: Contextual fear conditioning, post-shock 4 freezing - the percentage of time during the 40s period following the offset of shock #4 spent freezing. Can be used as a measured of final contextual fear a	Neuner SM, Heuer SE, Huentelman MJ, O'Connell KMS, Kaczorowski CC.	2017		24	Chr2: 148.055322	-0.775569	9	0.0113042	0.0388433
13347	Central nervous system, behavior: Acoustic startle response for males, 105 db white noise pulse, average of 10 trials, 40 ms pulse duration, 75 dB background noise, Med Associates startle chamber [force]	Loos M, Staal J, Pattij T, Posthuma D, Neuro-Bsik Mouse Phenomics consortium, Smit AB, Spijker S	2012	22098762	13.9	Chr14: 119.311347	-0.622742	15	0.0115053	0.0391179
17983	Central nervous system, neurochemistry: Diencephalon 5-hydroxyindoleacetic acid (5-HIAA) level in adult males and females [ng/mg protein]	Ye R, Carneiro AM, Airey D, Sanders-Bush E, Williams RW, Lu L, Wang J, Zhang B, Blakely RD	2014	24102824	12.2	Chr18: 62.994019	0.543841	20	0.0119567	0.0398117
20310	Central nervous system, pharmacology, behavior: Ethanol response, consumption of 20% v/v EtOH using the drinking in the dark (DID) method, 4 h access on day 4 week 5 of period 2 (P2, chronic mild stress period), in chronic mild stress 4-6 month old femal	Jones BC, Lu L, Morm?de P, Terenina E, Mulligan MK, Cavigelli SA, Zhao W, Williams RWv	2018		15.9	Chr9: 67.022716	0.461985	28	0.0124489	0.0398117
11460	Central nervous system, pharmacology, behavior: Ethanol response (2.25 g/kg ip), motor coordination effects, difference in time on rotarod between training session and ethanol for males and females [sec]	Philip VM, Ansah TA, Blaha CD, Cook MN, Hamre KM, Lariviere WR, Matthews DB, Mittleman G, Goldowitz D, Chesler EJ	2010	19958391	10.5	Chr7: 31.360167	0.505655	23	0.0127592	0.0404014
18706	Central nervous system, pharmacology, behavior, effects of prenatal stress: Cocaine response (4 x 10 mg/kg ip), conditioned place preference (CPP), horizontal distance traveled during post-test, prenatal stress group mean plus unstressed control group mea	Bagley J.R., Kippin T.E.	2017		11.4	Chr6: 121.303841	0.731312	10	0.0137156	0.0415004
20514	Central nervous system, behavior, learning and memory: Performance on the y-maze as measured by % of total arm entries that were unsuccessful spontaneous alternations; known as alternating arm returns (also can be used as an error index). This data is str	Neuner SM, Heuer SE, Huentelman MJ, O'Connell KMS, Kaczorowski CC.	2017		--	--	-0.8898	6	0.0138479	0.0415004
20341	Central nervous system, pharmacology, behavior: Body weight of week 4 of perod 3 (P3, post chronic mild stress), in chronic mild stress 4-6 month old females [g]	Jones BC, Lu L, Morm?de P, Terenina E, Mulligan MK, Cavigelli SA, Zhao W, Williams RW	2018		19.4	Chr6: 111.272399	-0.455108	28	0.0140641	0.0415004
20336	Central nervous system, pharmacology, behavior: Body weight of week 3 of perod 3 (P3, post chronic mild stress), in chronic mild stress 4-6 month old females [g]	Jones BC, Lu L, Morm?de P, Terenina E, Mulligan MK, Cavigelli SA, Zhao W, Williams RW	2018		15.7	Chr6: 111.272399	-0.451898	28	0.0148748	0.0415004
12365	Central nervous system, behavior: Anxiety assay, ethanol treated [1.8 g/kg i.p] (NOE group), latency to enter an open quadrant using an elevated zero maze in 60 to 120-day-old females only [sec]	Melloni Cook, Lu Lu, Rob Williams	2009		12.2	Chr7: 40.421635	0.459726	27	0.0149077	0.0415004
18642	Central nervous system, pharmacology, behavior, effects of prenatal stress: Cocaine response (4 x 10 mg/kg ip), conditioned place preference (CPP), horizontal distance traveled during post-test, prenatal stress group mean plus unstressed control group mea	Bagley J.R., Kippin T.E.	2017		11.8	Chr6: 121.303841	0.72545	10	0.0150327	0.0415004
20221	Central nervous system, pharmacology, behavior: Body weight of week 7 of period 2 (P2, chronic mild stress period), in normally housed control for CMS 4-6 month old females [g]	Jones BC, Lu L, Morm?de P, Terenina E, Mulligan MK, Cavigelli SA, Zhao W, Williams RW,	2018		12.7	Chr3: 38.527799	-0.445793	28	0.0165216	0.042907
18535	Central nervous system, behavior: Offspring indirect genetic effect modifying maternal behavior, maternal behavior of C57BL/6J on postnatal day 14 mapped as a function of BXD pup genotype, per pup averaged across litters [n]	Ashbrook DG, Gini B, Hager H	2015	26701914	14.3	Chr5: 144.449880	-0.521305	20	0.0171401	0.042907
18498	Central nervous system, behavior, pharmacology: Intravenous cocaine self-administration (IVSA), number of infusions at a dose of 0.1 mg/kg/infusion (see Fig 1b),?in males and females at 12 to 14 weeks of age?[n/2 hr] s	Dickson PE, Miller MM, Calton MA, Bubier JA, Cook MN, Goldowitz D, Chesler EJ, Mittleman G	2016	26581503	12.3	Chr14: 105.887545	0.786605	8	0.0175137	0.0431825
18761	Central nervous system, behavior, effects of prenatal stress: Acoustic startle response, prepulse inhibition (PPI), change in startle response with 90 dB prepulse from response with no prepulse (70 dB background noise, Med Associates startle chamber, 100	Bagley J.R., Kippin T.E.	2017		11	Chr4: 103.682035	-0.712348	10	0.018283	0.0432069
12742	Central nervous system, pharmacology, behavior: Ethanol response (chronic intermittent ethanol CIE cycles), consumption of 15% ethanol (v/v) using two-bottle choice system (ethanol vs water) and 2-hour access from day 3 to day 8 after the 3rd cycle of eth	Lopez MF, Williams RW, Miles MF, Morrow AL, Mozhui K, Jones SR, Becker HC	2010		11.6	Chr6: 77.027240	-0.589722	15	0.0189747	0.0432069
20832	Central nervous system, behavior, learning and memory: Performance on the y-maze as measured by % of total arm entries that were unsuccessful spontaneous alternations; known as alternating arm returns (also can be used as an error index). This data is str	Neuner SM, Heuer SE, Huentelman MJ, O'Connell KMS, Kaczorowski CC.	2017		9.5	ChrX: 164.289348	-0.628314	13	0.0195049	0.0433345
20291	Central nervous system, pharmacology, behavior: Body weight of week 2 of period 2 (P2, chronic mild stress period), in chronic mild stress 4-6 month old females [g]	Jones BC, Lu L, Morm?de P, Terenina E, Mulligan MK, Cavigelli SA, Zhao W, Williams RW,	2018		13.5	Chr5: 139.494733	-0.435635	28	0.0195877	0.0433345
20241	Central nervous system, pharmacology, behavior: Body weight of week 3 of perod 3 (P3, post chronic mild stress), in normally housed control for CMS 4-6 month old females [g]	Jones BC, Lu L, Morm?de P, Terenina E, Mulligan MK, Cavigelli SA, Zhao W, Williams RW	2018		11.3	Chr3: 38.527799	-0.432632	28	0.0205774	0.0434411
20231	Central nervous system, pharmacology, behavior: Body weight of week 1 of perod 3 (P3, post chronic mild stress), in normally housed control for CMS 4-6 month old females [g]	Jones BC, Lu L, Morm?de P, Terenina E, Mulligan MK, Cavigelli SA, Zhao W, Williams RW	2018		10.4	Chr2: 158.005171	-0.430587	28	0.0212741	0.0446203
12574	Central nervous system, pharmacology, behavior: Ethanol response, consumption of 15% ethanol (v/v) using two-bottle choice system (ethanol vs water), 2-hour access, 6th week average, young adult male or female (Dec 2009 Cohort 1) [log g/kg/2h]	Lopez MF, Becker HC, Miles MF, Williams RW, Morrow AC, Mozhui K, Jones SR	2010		12.8	Chr5: 39.637356	0.506154	20	0.0215151	0.0448347
11970	Central nervous system, behavior: Anxiety assay, untreated baseline, percentage of entries into closed arms of a plus maze for males and females [%]	Philip VM, Ansah TA, Blaha CD, Cook MN, Hamre KM, Lariviere WR, Matthews DB, Mittleman G, Goldowitz D, Chesler EJ	2010	19958391	11.6	Chr2: 165.782727	0.471711	23	0.0219672	0.0451936
20236	Central nervous system, pharmacology, behavior: Body weight of week 2 of perod 3 (P3, post chronic mild stress), in normally housed control for CMS 4-6 month old females [g]	Jones BC, Lu L, Morm?de P, Terenina E, Mulligan MK, Cavigelli SA, Zhao W, Williams RW	2018		11	Chr3: 38.527799	-0.424461	28	0.0234756	0.0458929
18496	Central nervous system, behavior, pharmacology: Intravenous cocaine self-administration (IVSA), number of infusions at a dose of 0.032 mg/kg/infusion (see Fig 1b),?in males and females at 12 to 14 weeks of age?[n/2 hr] we	Dickson PE, Miller MM, Calton MA, Bubier JA, Cook MN, Goldowitz D, Chesler EJ, Mittleman G	2016	26581503	14.5	Chr14: 105.887545	0.811238	7	0.023742	0.0458929
20316	Central nervous system, pharmacology, behavior: Body weight of week 7 of period 2 (P2, chronic mild stress period), in chronic mild stress 4-6 month old females [g]	Jones BC, Lu L, Morm?de P, Terenina E, Mulligan MK, Cavigelli SA, Zhao W, Williams RW,	2018		12.3	Chr5: 139.494733	-0.423035	28	0.0240133	0.0458929
11720	Central nervous system, pharmacology, behavior: Saline control response (10 ml/kg ip), motor coordination, rotarod performance following injection for females [sec]	Philip VM, Ansah TA, Blaha CD, Cook MN, Hamre KM, Lariviere WR, Matthews DB, Mittleman G, Goldowitz D, Chesler EJ	2010	19958391	11.6	Chr17: 27.451463	0.46478	23	0.0243709	0.0458929
16225	Central nervous system, behavior, learning and memory: Extinction learning correction errors using a touchscreen assay (low value = fast to extinguish unrewarded response, Figure S5B) in 3-month-old males [n]	Graybeal C, Bachu M, Mozhui K, Saksida LM, Bussey TJ, Sagalyn E, Williams RW, Holmes A	2014	24586288	14.8	ChrX: 24.000000	0.611329	13	0.0245439	0.0458929
12044	Central nervous system, behavior: Novel open field behavior, percentage of locomotion in the periphery for males and females [%]	Philip VM, Ansah TA, Blaha CD, Cook MN, Hamre KM, Lariviere WR, Matthews DB, Mittleman G, Goldowitz D, Chesler EJ	2010	19958391	18.5	Chr1: 61.386946	0.463982	23	0.0246602	0.0458929
17964	Central nervous system, behavior, learning and memory: Synome Trait 30 (contact Dr. Alexa Horner, alexa@synome.eu)	Horner A, Kopanitsa M, McLaren R, Human Brain Project Task 1.1.7	2015		14	Chr4: 50.868199	0.63425	12	0.0247371	0.0458929
11452	Central nervous system, pharmacology, behavior: Ethanol response (2.25 g/kg ip), locomotor activity, difference in distance traveled (saline minus ethanol) between the first 5 min and last 5 min for males [cm]	Philip VM, Ansah TA, Blaha CD, Cook MN, Hamre KM, Lariviere WR, Matthews DB, Mittleman G, Goldowitz D, Chesler EJ	2010	19958391	15	Chr5: 39.743857	-0.463669	23	0.0247745	0.0458929
20246	Central nervous system, pharmacology, behavior: Body weight of week 4 of perod 3 (P3, post chronic mild stress), in normally housed control for CMS 4-6 month old females [g]	Jones BC, Lu L, Morm?de P, Terenina E, Mulligan MK, Cavigelli SA, Zhao W, Williams RW	2018		11.4	Chr2: 158.005171	-0.420805	28	0.0248744	0.0458929
12386	Central nervous system, behavior: Anxiety assay, ethanol treated (1.8 g/kg i.p) (NOE group), time in open quadrants using an elevated zero maze in 60 to 120-day-old males and females during first 5 min [percentage of time]	Melloni Cook, Lu Lu, Rob Williams	2009		13.3	Chr6: 97.469193	0.428181	27	0.0249549	0.0458929
17981	Central nervous system, neurochemistry: Diencephalon 5-hydroxytryptamine turnover rates (5-HIAA/5-HT) in adult females [units]	Ye R, Carneiro AM, Airey D, Sanders-Bush E, Williams RW, Lu L, Wang J, Zhang B, Blakely RD	2014	24102824	8.7	Chr6: 115.858131	0.521721	18	0.0250066	0.0458929
20331	Central nervous system, pharmacology, behavior: Body weight of week 2 of perod 3 (P3, post chronic mild stress), in chronic mild stress 4-6 month old females [g]	Jones BC, Lu L, Morm?de P, Terenina E, Mulligan MK, Cavigelli SA, Zhao W, Williams RW	2018		15.9	Chr6: 111.272399	-0.418321	28	0.025862	0.0463231
20286	Central nervous system, pharmacology, behavior: Body weight of week 1 of period 2 (P2, chronic mild stress period), in chronic mild stress 4-6 month old females [g]	Jones BC, Lu L, Morm?de P, Terenina E, Mulligan MK, Cavigelli SA, Zhao W, Williams RW,	2018		13.6	Chr19: 8.952515	-0.417624	28	0.0261449	0.0463558
20305	Central nervous system, pharmacology, behavior: Ethanol response, consumption of 20% v/v EtOH using the drinking in the dark (DID) method, 4 h access on day 4 week 4 of period 2 (P2, chronic mild stress period), in chronic mild stress 4-6 month old femal	Jones BC, Lu L, Morm?de P, Terenina E, Mulligan MK, Cavigelli SA, Zhao W, Williams RWv	2018		13.2	Chr14: 99.740679	0.41677	28	0.0264946	0.0463558
11977	Central nervous system, behavior: Saline control response (10 ml/kg ip), motor coordination, rotarod performance following injection for males and females [sec]	Philip VM, Ansah TA, Blaha CD, Cook MN, Hamre KM, Lariviere WR, Matthews DB, Mittleman G, Goldowitz D, Chesler EJ	2010	19958391	15.5	Chr15: 74.175093	0.457652	23	0.0270535	0.0467287
20531	Central nervous system, behavior, sensorimotor: Composite sensorimotor score derived from individual performance on a sensorimotor battery including 3 tasks: 1) time to cross a narrow beam, 2) time to right oneself on an incline screen (negative geotaxis)	Neuner SM, Heuer SE, Huentelman MJ, O'Connell KMS, Kaczorowski CC.	2017		16	Chr3: 123.374129	0.577174	14	0.029032	0.0469064
17473	Central nervous system, behavior, learning and memory: Synome Trait 11 (contact Dr. Alexa Horner (alexa@synome.eu))	Horner A, Kopanitsa M, McLaren, Human Brain Project Task 1.1.7	2015		13.7	Chr17: 33.146326	0.62096	12	0.0292798	0.0469064
20273	Central nervous system, pharmacology, behavior: Body weight of week 4 of period 1 (P1, baseline), in chronic mild stress 4-6 month old females [g]	Jones BC, Lu L, Morm?de P, Terenina E, Mulligan MK, Cavigelli SA, Zhao W, Williams RW,	2018		13.9	Chr5: 135.879195	-0.409201	28	0.0297612	0.0469064
13353	Central nervous system, behavior: Acoustic startle response for males, 75 db white noise pulse, average of 10 trials, 40 ms pulse duration, 75 dB background noise, Med Associates startle chamber [force]	Loos M, Staal J, Pattij T, Posthuma D, Neuro-Bsik Mouse Phenomics consortium, Smit AB, Spijker S	2012	22098762	8.2	Chr3: 57.334874	-0.555826	15	0.0299156	0.0469064
11635	Central nervous system, pharmacology, behavior: Ethanol response (4.0 g/kg ip), handling-induced convulsion (HIC) 4 hrs after injection for females (0=no effect, 1=facial grimace during tail spin, 2=tonic convulsion during spin, 3=tonic-clonic convulsion	Philip VM, Ansah TA, Blaha CD, Cook MN, Hamre KM, Lariviere WR, Matthews DB, Mittleman G, Goldowitz D, Chesler EJ	2010	19958391	10.3	Chr15: 7.167980	0.537121	16	0.0304878	0.0470074
12790	Central nervous system, pharmacology: Control for ethanol response, 5-hydroxytryptamine (5-HT, serotonin) level in striatum (caudate putamen) tissue 72 h after the 5th air control cycle of vapor chamber treatment, 16 to 18 week-old males or females (Dec 2	Jones SR, Becker HC, Lopez MF, Miles MF, Williams RW	2010		10.3	Chr2: 165.782727	-0.616947	12	0.0307587	0.0470074
17420	Central nervous system, morphology: Striatum (caudate putamen) neuron cell packing density corrected for age, sex, plane of section, and brain weight, bilateral, both sexes between 50 and 300 days, using the optical disector [cells/mm3 x 10^3]	Rosen GD	2015		10	Chr1: 172.911308	0.457301	22	0.0313319	0.0470074
20306	Central nervous system, pharmacology, behavior: Body weight of week 5 of period 2 (P2, chronic mild stress period), in chronic mild stress 4-6 month old females [g]	Jones BC, Lu L, Morm?de P, Terenina E, Mulligan MK, Cavigelli SA, Zhao W, Williams RW,	2018		12.5	Chr5: 139.494733	-0.404973	28	0.0317206	0.0470074
18461	Central nervous system, behavior, development, communication: Infant vocalization, Roy 22	Roy S, Heck DH, Riede T, Clifford B, Lu L, Scattoni ML, Williams RW	2016		17	ChrX: 138.022778	0.4292	24	0.0354644	0.0475057
11522	Central nervous system, pharmacology, behavior: Novel open field behavior, locomotion from 0-15 min in the periphery for males in the cocaine test battery [cm]	Philip VM, Ansah TA, Blaha CD, Cook MN, Hamre KM, Lariviere WR, Matthews DB, Mittleman G, Goldowitz D, Chesler EJ	2010	19958391	10.4	Chr13: 83.736987	0.448021	22	0.035557	0.0475057
17935	Central nervous system, behavior, learning and memory: Synome Trait 1 (contact Dr. Alexa Horner, alexa@synome.eu)	Horner A, Kopanitsa M, McLaren R, Human Brain Project Task 1.1.7	2015		12.1	Chr18: 65.544549	-0.603757	12	0.0359835	0.0475057
20872	Central nervous system, behavior, learning and memory: Contextual fear conditioning, percentage of time spent freezing during entire contextual fear memory test. Can be used as a measure of overall contextual fear memory. This data is strain averaged acro	Neuner SM, Heuer SE, Huentelman MJ, O'Connell KMS, Kaczorowski CC.	2017		14.1	Chr15: 82.453222	-0.602387	12	0.0365589	0.0475057
20565	Central nervous system, behavior, learning and memory: Performance on the y-maze as measured by % of total arm entries that were unsuccessful spontaneous alternations; known as alternating arm returns (also can be used as an error index). This data is str	Neuner SM, Heuer SE, Huentelman MJ, O'Connell KMS, Kaczorowski CC.	2017		13.9	Chr7: 84.149847	-0.579037	13	0.0365901	0.0475057
16227	Central nervous system, behavior, learning and memory: Extinction of a learned stimulus using a touchscreen assay, food pellet magazine latency for a non-rewarded but well learned instrumental response in 3-month-old males (supplementary trait data not in	Graybeal C, Bachu M, Mozhui K, Saksida LM, Bussey TJ, Sagalyn E, Williams RW, Holmes A	2014	24586288	15.4	Chr3: 129.509954	-0.578308	13	0.0369026	0.0475057
20349	Central nervous system, pharmacology, behavior: Ethanol response, consumption of 20% v/v EtOH using the drinking in the dark (DID) method, difference between average EtOH cosumption for all 2h in period 3 (P3, post CMS) and average of all in period 2 (P2,	Jones BC, Lu L, Morm?de P, Terenina E, Mulligan MK, Cavigelli SA, Zhao W, Williams RWv	2018		21.1	Chr13: 115.929261	-0.502916	17	0.0384626	0.0475057
11518	Central nervous system, pharmacology, behavior: Novel open field behavior, locomotion in the periphery from 0-15 min for males in the cocaine test battery [n beam breaks]	Philip VM, Ansah TA, Blaha CD, Cook MN, Hamre KM, Lariviere WR, Matthews DB, Mittleman G, Goldowitz D, Chesler EJ	2010	19958391	10.1	Chr9: 50.367649	0.441574	22	0.0387415	0.0475057
19441	Central nervous system, behavior, development, communication: Infant vocalization, Roy 20	Roy S, Heck DH, Riede T, Clifford B, Lu L, Scattoni ML, Williams RW	2018		11.2	Chr1: 104.876881	0.422206	24	0.0390299	0.0475057
20301	Central nervous system, pharmacology, behavior: Body weight of week 4 of period 2 (P2, chronic mild stress period), in chronic mild stress 4-6 month old females [g]	Jones BC, Lu L, Morm?de P, Terenina E, Mulligan MK, Cavigelli SA, Zhao W, Williams RW,	2018		12	Chr19: 8.952515	-0.390693	28	0.0391041	0.0475057
20278	Central nervous system, pharmacology, behavior: Body weight of week 5 of period 1 (P1, baseline), in chronic mild stress 4-6 month old females [g]	Jones BC, Lu L, Morm?de P, Terenina E, Mulligan MK, Cavigelli SA, Zhao W, Williams RW,	2018		14.2	Chr5: 139.494733	-0.39015	28	0.0394096	0.0475057
20311	Central nervous system, pharmacology, behavior: Body weight of week 6 of period 2 (P2, chronic mild stress period), in chronic mild stress 4-6 month old females [g]	Jones BC, Lu L, Morm?de P, Terenina E, Mulligan MK, Cavigelli SA, Zhao W, Williams RW,	2018		12.3	Chr6: 145.501337	-0.389148	28	0.0399777	0.0475057
11719	Central nervous system, pharmacology, behavior: Ethanol response (2.25 g/kg ip), motor coordination effects, tolerance assay, difference in time on rotarod between saline and ethanol for females [sec]	Philip VM, Ansah TA, Blaha CD, Cook MN, Hamre KM, Lariviere WR, Matthews DB, Mittleman G, Goldowitz D, Chesler EJ	2010	19958391	14	Chr5: 25.445855	-0.428234	23	0.0406541	0.047577
11824	Central nervous system, peripheral nervous system, behavior, nociception: Pain response, thermal nociception, tail withdrawal latency for males and females [sec]	Philip VM, Ansah TA, Blaha CD, Cook MN, Hamre KM, Lariviere WR, Matthews DB, Mittleman G, Goldowitz D, Chesler EJ	2010	19958391	14.8	Chr6: 113.213885	0.437457	22	0.0408864	0.0476762
11787	Central nervous system, behavior: Novel open field behavior, percentage of locomotion in the periphery for females [%]	Philip VM, Ansah TA, Blaha CD, Cook MN, Hamre KM, Lariviere WR, Matthews DB, Mittleman G, Goldowitz D, Chesler EJ	2010	19958391	12.7	Chr1: 61.386946	0.426146	23	0.0417887	0.0478991
20491	Central nervous system, behavior, learning and memory: Performance on the y-maze as measured by % of total arm entries that were successful spontaneous alternations. This data is strain averaged across 8-month-old males and females from the AD-BXD populat	Neuner SM, Heuer SE, Huentelman MJ, O'Connell KMS, Kaczorowski CC.	2017		11.1	Chr5: 137.010795	-0.54644	14	0.0419459	0.0478991
18591	Central nervous system, behavior, effects of prenatal stress: Acoustic startle response, prepulse inhibition (PPI), change in startle response with 90 dB prepulse from response with no prepulse (70 dB background noise, Med Associates startle chamber, 100	Bagley J.R., Kippin T.E.	2017		13.4	Chr9: 64.513351	-0.646185	10	0.0419674	0.0478991
18539	Central nervous system, behavior: BXD offspring solicitation on day 14, per pup averaged across litters [n]	Ashbrook DG, Gini B, Hager H	2015	26701914	8.5	Chr5: 36.513000	-0.456221	20	0.0422807	0.0479515
20603	Central nervous system, behavior, activity: Anxiety assay, percentage time spent in open arms of an elevated plus maze. This data is strain averaged across 14-month-old male and female non-transgenic littermates from the AD-BXD population (Ntg-BXDs) [%] [	Neuner SM, Heuer SE, Huentelman MJ, O'Connell KMS, Kaczorowski CC.	2017		8.8	Chr13: 111.771070	-0.545665	14	0.0423164	0.0479515
18770	Central nervous system, behavior, effects of prenatal stress: Acoustic startle response, prepulse inhibition (PPI), change in startle response with 90 dB prepulse from response with no prepulse (70 dB background noise, Med Associates startle chamber, 100	Bagley J.R., Kippin T.E.	2017		16.7	Chr9: 64.513351	-0.641674	10	0.0440669	0.0486578
21242	Central nervous system, pharmacology, endocrinology: TNF-alpha gene expression following corticosterone treatment (20 mg% in drinking water for 7 days, Cort) in young (2-4 months) males, fold change after Natural Logarithm (ln) transformation [VS CTL calc	Jones BC, O??allaghan JP, Miller DB, Zhao W, Lu L, Williams RW g	2018		8.8	Chr9: 64.513351	0.381228	28	0.0446985	0.0488841
12813	Central nervous system, pharmacology: Control for ethanol response, homovanillic acid (HVA, a dopamine metabolite) level in hindbrain tissue 72 h after the 5th air control cycle of vapor chamber treatment, 16 to 18 week-old males or females (Dec 2009 Coho	Jones SR, Becker HC, Lopez MF, Miles MF, Williams RW	2010		13.5	Chr4: 96.896949	0.582046	12	0.0458625	0.0490409
20931	Central nervous system, behavior, activity: Anxiety assay, percentage time spent in open arms of an elevated plus maze. This data is strain averaged across 14-month-old male non-transgenic littermates from the AD-BXD population (Ntg-BXDs) [%] [%]	Neuner SM, Heuer SE, Huentelman MJ, O'Connell KMS, Kaczorowski CC.	2017		16	Chr15: 14.271753	-0.580553	12	0.0466033	0.0490409
20607	Central nervous system, behavior: Peak grip strength in Newtons. A more negative grip strength equals better performance on the task. This data is strain averaged across 6-month-old male and female non-transgenic littermates from the AD-BXD population (Nt	Neuner SM, Heuer SE, Huentelman MJ, O'Connell KMS, Kaczorowski CC.	2017		16.8	Chr1: 185.790793	-0.536898	14	0.0466718	0.0490409
18678	Central nervous system, behavior, effects of prenatal stress: Acoustic startle response, prepulse inhibition (PPI), change in startle response with 90 dB prepulse from response with no prepulse (70 dB background noise, Med Associates startle chamber, 100	Bagley J.R., Kippin T.E.	2017		17.4	Chr9: 48.080531	-0.63619	10	0.0467081	0.0490409
12745	Central nervous system, pharmacology, behavior: Ethanol response (chronic intermittent ethanol CIE cycles), baseline consumption of 15% ethanol (v/v) using two-bottle choice system (ethanol vs water) and 2-hour access from day 3 to day 8 before any ethano	Lopez MF, Williams RW, Miles MF, Morrow AL, Mozhui K, Jones SR, Becker HC	2010		8.3	Chr1: 147.054880	0.517435	15	0.0472174	0.0493567
20736	Central nervous system, behavior, learning and memory: Performance on the y-maze as measured by % of total arm entries that were unsuccessful spontaneous alternations; known as alternating arm returns (also can be used as an error index). This data is str	Neuner SM, Heuer SE, Huentelman MJ, O'Connell KMS, Kaczorowski CC.	2017		12.7	Chr1: 40.866894	-0.579017	12	0.0473734	0.0493601
17995	Central nervous system, protein expression: Midbrain serotonin transporter (SERT) expression level quantified by Western blotting in adult females [intensity score]	Ye R, Carneiro AM, Airey D, Sanders-Bush E, Williams RW, Lu L, Wang J, Zhang B, Blakely RD	2014	24405699	18.6	Chr8: 88.328852	0.470629	18	0.0478588	0.0495775
16375	Central nervous system, pharmacology: Ethanol response, blood ethanol concentration (BEC) during 4th cycle of ethanol exposure in vapor chamber (not associated with voluntary consumption) for male or female (Dec 2009 Cohort 1) [mg%]	Lopez MF, Becker HC, Miles MF, Williams RW, Morrow AC, Mozhui K, Jones SR	2014		19.2	Chr3: 129.825025	-0.534236	14	0.0480544	0.0495775
11311	Central nervous system, peripheral nervous system, behavior: Somatosensory response, mechanical sensitivity using Von Frey test, threshold for males [Force in mg]	Philip VM, Ansah TA, Blaha CD, Cook MN, Hamre KM, Lariviere WR, Matthews DB, Mittleman G, Goldowitz D, Chesler EJ	2010	19958391	12.9	Chr12: 46.816738	0.424191	22	0.0484189	0.0495775
18679	Central nervous system, behavior, effects of prenatal stress: Acoustic startle response, prepulse inhibition (PPI), change in startle response with 90 dB prepulse from response with no prepulse (70 dB background noise, Med Associates startle chamber, 100	Bagley J.R., Kippin T.E.	2017		17.9	Chr9: 64.513351	-0.63154	10	0.0490257	0.0495789
12623	Central nervous system, pharmacology, behavior: Ethanol response (10% EtOH in tap water) average daily consumption, two bottle choice [g/kg], males	Melloni N. Cook and colleagues	2010		9.2	ChrX: 164.046333	0.481782	17	0.0493562	0.0496261
16362	Central nervous system, behavior, development, communication: Infant vocalization, Roy 1	Roy S, Heck DH, Riede T, Nicholson B, Lu L, Scattoni ML, Williams RW	2014		11	Chr19: 53.103019	0.404225	24	0.0494725	0.0496261
20113	Endocrinology, physiology: Fecal corticosterone in 4-6 month old females in post the chronic mild stress (CMS) Period (week 4 of period 3, P3, post CMS) [ng/g dry weight]	Jones BC, Lu L, Mormede P, Terenina E, Mulligan MK, Cavigelli SA, Zhao W, Williams RW	2018		10.1	Chr16: 51.096758	0.497447	23	0.0146315	0.0415004
