# Supplementary material for: Exploring the Role of Chemokine Receptor 6 (Ccr6) in the BXD Mouse Model of Gulf War Illness
Source: Front Neurosci. 2020 Aug 14;14:818. doi: 10.3389/fnins.2020.00818 (PMC7456958; doi:10.3389/fnins.2020.00818)
Supplement: DATA S3 — Enrichment results of Ccr6 correlated genes. [file Table_3.XLS]

## Sheet: CTL GO Top50
geneSet	description	link	size	overlap	expect	enrichmentRatio	pValue	FDR	overlapId	userId
GO:0048002	antigen processing and presentation of peptide antigen	http://amigo.geneontology.org/amigo/term/GO:0048002	53	10	1.49905	6.67088	1.96847e-06	0.00704092	15001;15002;15006;15007;15013;15039;15040;15042;80898;213233	Erap1;H2-Oa;H2-Ob;H2-Q1;H2-Q10;H2-Q2;H2-T22;H2-T23;H2-T24;Tapbpl
GO:0099536	synaptic signaling	http://amigo.geneontology.org/amigo/term/GO:0099536	684	42	19.3463	2.17096	2.24818e-06	0.00704092	11514;12308;13017;14251;14617;14677;14802;15565;16412;16440;18815;19259;19699;20312;20538;21823;50873;54526;57264;60510;72585;74342;83762;108015;108043;108100;110834;110891;140723;140919;170571;170935;171171;214189;225870;232813;243764;268934;328699;32877	Adcy8;Baiap2;Cacng5;Calb2;Chrm2;Chrna3;Chrnb3;Chrnb4;Cntnap4;Ctbp2;Cx3cl1;Flot1;Gabrr3;Gjd2;Gnai1;Gria4;Grid2ip;Grm4;Htr6;Itgb1;Itpr3;Lrrtm1;Lypd1;Ntng2;Otof;Plg;Prkn;Prr7;Ptpn5;Rab26;Reln;Retn;Rin1;Scgn;Shisa7;Shisa8;Slc17a6;Slc6a2;Slc8a2;Syt10;Syt9;Th
GO:0007268	chemical synaptic transmission	http://amigo.geneontology.org/amigo/term/GO:0007268	669	41	18.922	2.16679	3.12305e-06	0.00704092	11514;12308;13017;14251;14617;14677;14802;15565;16412;16440;18815;19259;19699;20312;20538;21823;50873;54526;57264;60510;72585;74342;83762;108015;108043;108100;110834;110891;140723;140919;170571;170935;171171;214189;225870;232813;243764;268934;328699;32877	Adcy8;Baiap2;Cacng5;Calb2;Chrm2;Chrna3;Chrnb3;Chrnb4;Cntnap4;Ctbp2;Cx3cl1;Flot1;Gabrr3;Gjd2;Gnai1;Gria4;Grid2ip;Grm4;Htr6;Itgb1;Itpr3;Lrrtm1;Lypd1;Ntng2;Otof;Plg;Prkn;Ptpn5;Rab26;Reln;Retn;Rin1;Scgn;Shisa7;Shisa8;Slc17a6;Slc6a2;Slc8a2;Syt10;Syt9;Th
GO:0098916	anterograde trans-synaptic signaling	http://amigo.geneontology.org/amigo/term/GO:0098916	669	41	18.922	2.16679	3.12305e-06	0.00704092	11514;12308;13017;14251;14617;14677;14802;15565;16412;16440;18815;19259;19699;20312;20538;21823;50873;54526;57264;60510;72585;74342;83762;108015;108043;108100;110834;110891;140723;140919;170571;170935;171171;214189;225870;232813;243764;268934;328699;32877	Adcy8;Baiap2;Cacng5;Calb2;Chrm2;Chrna3;Chrnb3;Chrnb4;Cntnap4;Ctbp2;Cx3cl1;Flot1;Gabrr3;Gjd2;Gnai1;Gria4;Grid2ip;Grm4;Htr6;Itgb1;Itpr3;Lrrtm1;Lypd1;Ntng2;Otof;Plg;Prkn;Ptpn5;Rab26;Reln;Retn;Rin1;Scgn;Shisa7;Shisa8;Slc17a6;Slc6a2;Slc8a2;Syt10;Syt9;Th
GO:0099537	trans-synaptic signaling	http://amigo.geneontology.org/amigo/term/GO:0099537	676	41	19.12	2.14435	4.03259e-06	0.00727317	11514;12308;13017;14251;14617;14677;14802;15565;16412;16440;18815;19259;19699;20312;20538;21823;50873;54526;57264;60510;72585;74342;83762;108015;108043;108100;110834;110891;140723;140919;170571;170935;171171;214189;225870;232813;243764;268934;328699;32877	Adcy8;Baiap2;Cacng5;Calb2;Chrm2;Chrna3;Chrnb3;Chrnb4;Cntnap4;Ctbp2;Cx3cl1;Flot1;Gabrr3;Gjd2;Gnai1;Gria4;Grid2ip;Grm4;Htr6;Itgb1;Itpr3;Lrrtm1;Lypd1;Ntng2;Otof;Plg;Prkn;Ptpn5;Rab26;Reln;Retn;Rin1;Scgn;Shisa7;Shisa8;Slc17a6;Slc6a2;Slc8a2;Syt10;Syt9;Th
GO:0007610	behavior	http://amigo.geneontology.org/amigo/term/GO:0007610	678	40	19.1766	2.08588	1.01768e-05	0.0152957	11514;11556;12362;13411;13860;14009;14415;14419;14652;15565;16412;16440;17268;17536;18413;18508;18516;19259;19699;21823;22771;50873;54713;57264;64297;72585;74342;77596;108015;110834;110891;170571;212937;224671;225870;232813;242202;268934;329934;381073	Adcy8;Adgrf1;Adrb3;Btbd9;Casp1;Chrna3;Chrnb4;Cntnap4;Dnah11;Eps8;Etv1;Fezf2;Foxo6;Gad1;Gal;Glp1r;Gprc5b;Grm4;Htr6;Itgb1;Itpr3;Lrrtm1;Lypd1;Meis1;Meis2;Npw;Osm;Pax6;Pbx3;Pde5a;Prkn;Ptpn5;Reln;Retn;Rin1;Shisa7;Slc8a2;Th;Tifab;Zic1
GO:0002483	antigen processing and presentation of endogenous peptide antigen	http://amigo.geneontology.org/amigo/term/GO:0002483	30	7	0.84852	8.24966	1.61007e-05	0.0202203	15006;15007;15013;15039;15040;15042;80898	Erap1;H2-Q1;H2-Q10;H2-Q2;H2-T22;H2-T23;H2-T24
GO:0002474	antigen processing and presentation of peptide antigen via MHC class I	http://amigo.geneontology.org/amigo/term/GO:0002474	21	6	0.593964	10.1016	1.88079e-05	0.0202203	15006;15007;15013;15040;80898;213233	Erap1;H2-Q1;H2-Q10;H2-Q2;H2-T23;Tapbpl
GO:0051960	regulation of nervous system development	http://amigo.geneontology.org/amigo/term/GO:0051960	983	51	27.8032	1.83432	2.20603e-05	0.0202203	11491;11553;13555;13618;13813;14561;14745;16412;16869;16873;16992;17268;18223;18508;18519;18606;19144;19259;19317;19415;19699;19713;20312;20348;20351;21418;21826;21938;22062;50873;53972;54713;64297;66993;68169;74342;74762;104382;107585;108100;110834;17083	Adam17;Adra2c;Baiap2;Barhl2;Chrna3;Cx3cl1;Dio3;Dynlt1f;E2f1;Ednrb;Ell3;Enpp2;Eomes;Fezf2;Foxo6;Frmd7;Gdf11;Gprc5b;Inpp5j;Islr2;Itgb1;Kat2b;Klk6;Lhx1;Lhx5;Lpar1;Lrrtm1;Lta;Lzts3;Mdga1;Meis1;Minar1;Ndnf;Ngef;Ntng2;Numbl;Pax6;Prkn;Ptpn5;Qk;Rasal1;Reln;Ret;Se
GO:0002682	regulation of immune system process	http://amigo.geneontology.org/amigo/term/GO:0002682	1230	60	34.7893	1.72467	2.56033e-05	0.0202203	11491;11534;12047;12142;12268;12458;12509;14251;14289;14293;14419;14582;15001;15002;15006;15007;15013;15039;15040;15042;16365;16992;17268;17536;18707;20259;20297;20312;20339;20343;21938;21950;27028;27226;54698;57765;58185;58203;58218;59079;64297;71586;720	Acod1;Adam17;Adk;Bcl2a1d;Bpi;Bpifb1;C1rb;C4b;Ccl20;Ccr6;Cd300lf;Cd59a;Crtam;Cx3cl1;Erbin;Ermap;Flot1;Fpr1;Fpr2;Gal;Gas2l1;Gfi1b;Gprc5b;H2-Oa;H2-Ob;H2-Q1;H2-Q10;H2-Q2;H2-T22;H2-T23;H2-T24;Ifih1;Lgr4;Lpxn;Lta;Meis1;Meis2;Nlrp10;Pde5a;Pik3cd;Pkn1;Pla2g7;Prdm
GO:0002250	adaptive immune response	http://amigo.geneontology.org/amigo/term/GO:0002250	397	27	11.2287	2.40454	2.63101e-05	0.0202203	11491;12142;12268;12458;13813;15006;15007;15013;15039;15040;15042;16992;18707;20297;20351;21935;21938;54698;57765;58185;72049;80898;224840;244202;320795;432763;667277	Adam17;C1rb;C4b;Ccl20;Ccr6;Crtam;Eomes;Erap1;H2-Q1;H2-Q10;H2-Q2;H2-T22;H2-T23;H2-T24;Lta;Nlrp10;Pik3cd;Pkn1;Prdm1;Prr7;Rsad2;Sema4a;Tbx21;Tnfrsf13c;Tnfrsf17;Tnfrsf1b;Treml4
GO:0048593	camera-type eye morphogenesis	http://amigo.geneontology.org/amigo/term/GO:0048593	118	13	3.33751	3.89512	2.96714e-05	0.0202203	11826;14107;14561;14686;16869;17268;18508;19274;21418;21823;30923;64379;107585	Aqp1;Dio3;Fat1;Foxe3;Gdf11;Gnat2;Irx6;Lhx1;Meis1;Pax6;Ptprm;Tfap2a;Th
GO:0006955	immune response	http://amigo.geneontology.org/amigo/term/GO:0006955	1293	62	36.5712	1.69532	3.10076e-05	0.0202203	11491;12047;12142;12268;12362;12458;12509;13813;14251;14289;14293;15001;15002;15006;15007;15013;15039;15040;15042;15958;16365;16992;18413;18605;18606;18707;19824;20201;20297;20312;20351;21935;21938;21950;27028;54698;57765;58185;58203;58218;59079;64297;675	Acod1;Adam17;Bcl2a1d;Bpi;Bpifb1;C1rb;C4b;Casp1;Ccl20;Ccr6;Cd300lf;Cd59a;Crtam;Cx3cl1;Defb12;Enpp1;Enpp2;Eomes;Erap1;Erbin;Ermap;Flot1;Fpr1;Fpr2;Gapdh-ps15;Gprc5b;H2-Oa;H2-Ob;H2-Q1;H2-Q10;H2-Q2;H2-T22;H2-T23;H2-T24;Ifih1;Ifit2;Ifitm7;Lgr4;Lpxn;Lta;Nlrp10;O
GO:0019883	antigen processing and presentation of endogenous antigen	http://amigo.geneontology.org/amigo/term/GO:0019883	33	7	0.933372	7.49969	3.1391e-05	0.0202203	15006;15007;15013;15039;15040;15042;80898	Erap1;H2-Q1;H2-Q10;H2-Q2;H2-T22;H2-T23;H2-T24
GO:0002684	positive regulation of immune system process	http://amigo.geneontology.org/amigo/term/GO:0002684	879	46	24.8616	1.85024	4.5942e-05	0.0231099	11491;11534;12047;12268;12458;12509;14251;14289;14293;14582;15006;15007;15013;15039;15040;15042;16365;16992;18707;20259;20297;20312;20339;20343;21950;27028;27226;54698;57765;58185;58203;58218;59079;64297;71586;72049;107321;107515;195564;224840;228801;2442	Acod1;Adam17;Adk;Bcl2a1d;Bpifb1;C1rb;C4b;Ccl20;Ccr6;Cd300lf;Cd59a;Crtam;Cx3cl1;Erbin;Ermap;Flot1;Fpr1;Fpr2;Gfi1b;Gprc5b;H2-Q1;H2-Q10;H2-Q2;H2-T22;H2-T23;H2-T24;Ifih1;Lgr4;Lpxn;Lta;Nlrp10;Pik3cd;Pla2g7;Rsad2;Scin;Sele;Sell;Skint3;Skint8;Tbx21;Tmem102;Tnfrs
GO:0009584	detection of visible light	http://amigo.geneontology.org/amigo/term/GO:0009584	35	7	0.98994	7.07114	4.70499e-05	0.0231099	13603;14686;64379;114230;225004;333329;353344	Aipl1;Cngb1;Gnat2;Irx6;Opn3;Opn5;Pcare
GO:0050804	modulation of chemical synaptic transmission	http://amigo.geneontology.org/amigo/term/GO:0050804	481	30	13.6046	2.20514	4.84004e-05	0.0231099	11514;12308;14251;14677;14802;15565;16412;16440;18815;19259;19699;50873;57264;60510;74342;108043;108100;110834;110891;140723;170571;170935;171171;214189;225870;232813;243764;268934;328778;435145	Adcy8;Baiap2;Cacng5;Calb2;Chrm2;Chrna3;Chrnb3;Cntnap4;Flot1;Gnai1;Gria4;Grid2ip;Grm4;Htr6;Itgb1;Itpr3;Lrrtm1;Ntng2;Plg;Prkn;Ptpn5;Rab26;Reln;Retn;Rin1;Scgn;Shisa7;Shisa8;Slc8a2;Syt9
GO:0007611	learning or memory	http://amigo.geneontology.org/amigo/term/GO:0007611	279	21	7.89124	2.66118	4.87366e-05	0.0231099	11514;12362;13411;14652;15565;16412;16440;17536;18508;19699;21823;50873;77596;110891;212937;224671;225870;232813;242202;268934;329934	Adcy8;Adgrf1;Btbd9;Casp1;Dnah11;Foxo6;Glp1r;Grm4;Htr6;Itgb1;Itpr3;Meis2;Pax6;Pde5a;Prkn;Reln;Rin1;Shisa7;Slc8a2;Th;Tifab
GO:0099177	regulation of trans-synaptic signaling	http://amigo.geneontology.org/amigo/term/GO:0099177	482	30	13.6329	2.20056	5.02726e-05	0.0231099	11514;12308;14251;14677;14802;15565;16412;16440;18815;19259;19699;50873;57264;60510;74342;108043;108100;110834;110891;140723;170571;170935;171171;214189;225870;232813;243764;268934;328778;435145	Adcy8;Baiap2;Cacng5;Calb2;Chrm2;Chrna3;Chrnb3;Cntnap4;Flot1;Gnai1;Gria4;Grid2ip;Grm4;Htr6;Itgb1;Itpr3;Lrrtm1;Ntng2;Plg;Prkn;Ptpn5;Rab26;Reln;Retn;Rin1;Scgn;Shisa7;Shisa8;Slc8a2;Syt9
GO:0019882	antigen processing and presentation	http://amigo.geneontology.org/amigo/term/GO:0019882	91	11	2.57384	4.27376	5.12529e-05	0.0231099	15001;15002;15006;15007;15013;15039;15040;15042;80898;213233;224840	Erap1;H2-Oa;H2-Ob;H2-Q1;H2-Q10;H2-Q2;H2-T22;H2-T23;H2-T24;Tapbpl;Treml4
GO:0002476	antigen processing and presentation of endogenous peptide antigen via MHC class Ib	http://amigo.geneontology.org/amigo/term/GO:0002476	25	6	0.7071	8.48536	5.57473e-05	0.0239395	15006;15007;15013;15039;15040;15042	H2-Q1;H2-Q10;H2-Q2;H2-T22;H2-T23;H2-T24
GO:0002428	antigen processing and presentation of peptide antigen via MHC class Ib	http://amigo.geneontology.org/amigo/term/GO:0002428	26	6	0.735384	8.159	7.07498e-05	0.0268422	15006;15007;15013;15039;15040;15042	H2-Q1;H2-Q10;H2-Q2;H2-T22;H2-T23;H2-T24
GO:0032650	regulation of interleukin-1 alpha production	http://amigo.geneontology.org/amigo/term/GO:0032650	9	4	0.254556	15.7136	7.12139e-05	0.0268422	12362;20297;20312;244202	Casp1;Ccl20;Cx3cl1;Nlrp10
GO:0045664	regulation of neuron differentiation	http://amigo.geneontology.org/amigo/term/GO:0045664	715	39	20.2231	1.92849	7.38745e-05	0.0268422	11491;11553;13618;13813;14561;14745;16412;17268;18223;18508;18519;19144;19259;19317;19415;19699;19713;20312;20348;20351;21418;22062;50873;53972;54713;64297;68169;104382;107585;108100;110834;170835;209743;241638;320563;329934;330863;385354;100040531	Adam17;Adra2c;Baiap2;Barhl2;Chrna3;Cx3cl1;Dio3;Dynlt1f;Ednrb;Eomes;Fezf2;Foxo6;Frmd7;Gdf11;Gprc5b;Inpp5j;Islr2;Itgb1;Kat2b;Klk6;Lpar1;Lzts3;Meis1;Minar1;Ndnf;Ngef;Numbl;Pax6;Prkn;Ptpn5;Qk;Rasal1;Reln;Ret;Sema3c;Sema4a;Tfap2a;Trim67;Trp73
GO:0050890	cognition	http://amigo.geneontology.org/amigo/term/GO:0050890	309	22	8.73976	2.51723	7.4413e-05	0.0268422	11514;12362;13411;14652;15565;16412;16440;17536;18508;19699;21823;50873;77596;109857;110891;212937;224671;225870;232813;242202;268934;329934	Adcy8;Adgrf1;Btbd9;Casp1;Cbr3;Dnah11;Foxo6;Glp1r;Grm4;Htr6;Itgb1;Itpr3;Meis2;Pax6;Pde5a;Prkn;Reln;Rin1;Shisa7;Slc8a2;Th;Tifab
GO:0050778	positive regulation of immune response	http://amigo.geneontology.org/amigo/term/GO:0050778	572	33	16.1784	2.03975	9.34605e-05	0.0315786	12047;12268;12509;14251;14289;14293;15006;15007;15013;15039;15040;15042;16365;16992;27028;54698;57765;58185;58203;58218;59079;64297;71586;72049;107321;107515;195564;224840;228801;244202;246746;639774;667277	Acod1;Bcl2a1d;Bpifb1;C1rb;C4b;Cd300lf;Cd59a;Crtam;Erbin;Ermap;Flot1;Fpr1;Fpr2;Gprc5b;H2-Q1;H2-Q10;H2-Q2;H2-T22;H2-T23;H2-T24;Ifih1;Lgr4;Lpxn;Lta;Nlrp10;Rsad2;Skint3;Skint8;Tbx21;Tnfrsf13c;Trem3;Treml4;Zbp1
GO:0002822	regulation of adaptive immune response based on somatic recombination of immune receptors built from immunoglobulin superfamily domains	http://amigo.geneontology.org/amigo/term/GO:0002822	169	15	4.78	3.13808	9.45468e-05	0.0315786	12458;15006;15007;15013;15039;15040;15042;16992;20297;21938;57765;58185;72049;244202;320795	Ccl20;Ccr6;H2-Q1;H2-Q10;H2-Q2;H2-T22;H2-T23;H2-T24;Lta;Nlrp10;Pkn1;Rsad2;Tbx21;Tnfrsf13c;Tnfrsf1b
GO:0051240	positive regulation of multicellular organismal process	http://amigo.geneontology.org/amigo/term/GO:0051240	1780	77	50.3455	1.52943	0.000107117	0.0336447	11491;11534;11553;11556;11686;11826;12165;12362;12458;13555;13618;14178;14251;14419;14582;14652;14745;15040;16412;16869;16873;16992;18223;18413;18508;18519;18606;18815;19223;19259;19317;19415;19699;19713;20259;20297;20312;20348;21418;21679;21826;21950;220	Adam17;Adk;Adra2c;Adrb3;Alox12b;Aqp1;Baiap2;Casp1;Ccl20;Ccr6;Chrnb4;Clec9a;Crtam;Cx3cl1;Dio3;Dmrt2;Dynlt1f;E2f1;Ednrb;Ell3;Enpp2;Erap1;Fezf2;Fgf16;Fgf7;Flot1;Foxe3;Foxo6;Gal;Gapdh-ps15;Gdf2;Gfi1b;Glp1r;Gprc5b;H2-T23;Hdac9;Ifih1;Islr2;Itgb1;Kat2b;Lgr4;Lhx1
GO:0019932	second-messenger-mediated signaling	http://amigo.geneontology.org/amigo/term/GO:0019932	408	26	11.5399	2.25306	0.000108194	0.0336447	11514;11553;11556;11826;12373;12458;13618;14160;14289;14419;14652;14677;14745;15444;16440;18160;19216;20297;54611;65973;68169;76757;77596;207728;242202;100042025	Adcy8;Adgrf1;Adra2c;Adrb3;Aqp1;Asph;Casq2;Ccl20;Ccr6;Ednrb;Fpr2;Gal;Gapdh-ps15;Glp1r;Gnai1;Hpca;Itpr3;Lgr5;Lpar1;Ndnf;Npr1;Pde2a;Pde3a;Pde5a;Ptger1;Trdn
GO:0002709	regulation of T cell mediated immunity	http://amigo.geneontology.org/amigo/term/GO:0002709	83	10	2.34757	4.25972	0.000115008	0.0337552	15006;15007;15013;15039;15040;15042;20297;21938;57765;58185	Ccl20;H2-Q1;H2-Q10;H2-Q2;H2-T22;H2-T23;H2-T24;Rsad2;Tbx21;Tnfrsf1b
GO:0032610	interleukin-1 alpha production	http://amigo.geneontology.org/amigo/term/GO:0032610	10	4	0.28284	14.1423	0.000116036	0.0337552	12362;20297;20312;244202	Casp1;Ccl20;Cx3cl1;Nlrp10
GO:0045595	regulation of cell differentiation	http://amigo.geneontology.org/amigo/term/GO:0045595	1787	77	50.5435	1.52344	0.000121417	0.0342169	11307;11491;11553;11614;12142;12165;12458;13555;13618;13813;14251;14419;14561;14582;14652;14745;15001;16412;16869;16992;17268;17536;18223;18508;18519;18605;18606;19144;19259;19317;19415;19699;19713;20259;20297;20312;20348;20351;21418;21950;22062;30051;309	Abcg1;Adam17;Adra2c;Ankrd2;Apold1;Baiap2;Barhl2;Ccl20;Ccr6;Chrna3;Cx3cl1;Dio3;Dynlt1f;E2f1;Ednrb;Ell3;Enpp1;Enpp2;Eomes;Fezf2;Flot1;Fndc5;Foxe3;Foxo6;Frmd7;Gal;Gas2l1;Gdf11;Gdf2;Gfi1b;Glp1r;Gprc5b;H2-Oa;Hdac9;Inpp5j;Islr2;Itgb1;Kat2b;Klk6;Lhx1;Lpar1;Lta;L
GO:0002460	adaptive immune response based on somatic recombination of immune receptors built from immunoglobulin superfamily domains	http://amigo.geneontology.org/amigo/term/GO:0002460	279	20	7.89124	2.53446	0.000142552	0.0389557	11491;12268;12458;15006;15007;15013;15039;15040;15042;16992;20297;20351;21938;57765;58185;72049;224840;244202;320795;667277	Adam17;C1rb;C4b;Ccl20;Ccr6;H2-Q1;H2-Q10;H2-Q2;H2-T22;H2-T23;H2-T24;Lta;Nlrp10;Pkn1;Rsad2;Sema4a;Tbx21;Tnfrsf13c;Tnfrsf1b;Treml4
GO:0050806	positive regulation of synaptic transmission	http://amigo.geneontology.org/amigo/term/GO:0050806	196	16	5.54366	2.88618	0.000149879	0.0393367	11514;12308;14251;14802;15565;16440;19259;19699;57264;60510;74342;108100;110891;140723;214189;232813	Adcy8;Baiap2;Cacng5;Calb2;Flot1;Gria4;Htr6;Itpr3;Lrrtm1;Ptpn5;Reln;Retn;Scgn;Shisa7;Slc8a2;Syt9
GO:0050767	regulation of neurogenesis	http://amigo.geneontology.org/amigo/term/GO:0050767	872	44	24.6636	1.784	0.000153452	0.0393367	11491;11553;13555;13618;13813;14561;14745;16412;16992;17268;18223;18508;18519;18606;19144;19259;19317;19415;19699;19713;20312;20348;20351;21418;22062;50873;53972;54713;64297;66993;68169;104382;107585;108100;110834;170835;209743;241638;269344;320563;329934	Adam17;Adra2c;Baiap2;Barhl2;Chrna3;Cx3cl1;Dio3;Dynlt1f;E2f1;Ednrb;Ell3;Enpp2;Eomes;Fezf2;Foxo6;Frmd7;Gdf11;Gprc5b;Inpp5j;Islr2;Itgb1;Kat2b;Klk6;Lpar1;Lta;Lzts3;Meis1;Minar1;Ndnf;Ngef;Numbl;Pax6;Prkn;Ptpn5;Qk;Rasal1;Reln;Ret;Sema3c;Sema4a;Smarcd3;Tfap2a;Tr
GO:0050953	sensory perception of light stimulus	http://amigo.geneontology.org/amigo/term/GO:0050953	139	13	3.93148	3.30665	0.000162084	0.0393367	12959;12960;12962;14617;14686;16470;21823;64242;114230;217143;225004;333329;353344	Aipl1;Cngb1;Cryba4;Crybb1;Crybb3;Gjd2;Gnat2;Gpr179;Ngb;Opn5;Pcare;Th;Ush1g
GO:0048666	neuron development	http://amigo.geneontology.org/amigo/term/GO:0048666	1119	53	31.6498	1.67458	0.00016397	0.0393367	11491;12142;13618;14009;14251;14686;14745;16412;16470;16869;16874;18223;18508;18516;18519;19144;19259;19274;19277;19317;19415;19699;19713;20312;20348;20351;21418;21823;22062;50873;53972;54713;57764;64242;64297;68169;77596;104382;107585;108100;110834;17083	Adam17;Adgrf1;Baiap2;Barhl2;Chrna3;Cngb1;Cx3cl1;Dio3;Dynlt1f;Ednrb;Etv1;Fezf2;Flot1;Foxo6;Frmd7;Gnat2;Gprc5b;Inpp5j;Islr2;Itgb1;Kat2b;Klk6;Lhx1;Lhx6;Lpar1;Lzts3;Minar1;Myo16;Ndnf;Ngb;Ngef;Ntn4;Ntng2;Numbl;Pax6;Pbx3;Pcare;Prdm1;Prkn;Ptpn5;Ptprm;Ptpro;Qk;Ra
GO:0002475	antigen processing and presentation via MHC class Ib	http://amigo.geneontology.org/amigo/term/GO:0002475	30	6	0.84852	7.07114	0.000165757	0.0393367	15006;15007;15013;15039;15040;15042	H2-Q1;H2-Q10;H2-Q2;H2-T22;H2-T23;H2-T24
GO:0051094	positive regulation of developmental process	http://amigo.geneontology.org/amigo/term/GO:0051094	1436	64	40.6158	1.57574	0.000192139	0.0430828	11491;11553;11826;12165;13555;13813;14178;14251;14419;14582;14652;14745;16412;16869;16873;16992;18223;18508;18519;18606;19223;19259;19317;19415;19699;19713;20259;20312;20348;21418;21679;21826;21938;21950;22062;30051;30923;50873;54611;54713;57264;57765;642	Adam17;Adra2c;Aqp1;Baiap2;Cx3cl1;Dio3;Dmrt2;Dynlt1f;E2f1;Ell3;Enpp2;Eomes;Erap1;Fezf2;Fgf7;Flot1;Fndc5;Foxe3;Foxo6;Gal;Gdf2;Gfi1b;Glp1r;Gprc5b;Hdac9;Hmga1b;Islr2;Itgb1;Kat2b;Lgr4;Lhx1;Lhx5;Lpar1;Lrrtm1;Lta;Ndnf;Numbl;Pax6;Pde3a;Pde5a;Prkn;Ptgis;Ptpn5;Qk;R
GO:0048592	eye morphogenesis	http://amigo.geneontology.org/amigo/term/GO:0048592	161	14	4.55372	3.07441	0.000198998	0.0430828	11826;12142;14107;14561;14686;16869;17268;18508;19274;21418;21823;30923;64379;107585	Aqp1;Dio3;Fat1;Foxe3;Gdf11;Gnat2;Irx6;Lhx1;Meis1;Pax6;Prdm1;Ptprm;Tfap2a;Th
GO:0019935	cyclic-nucleotide-mediated signaling	http://amigo.geneontology.org/amigo/term/GO:0019935	201	16	5.68508	2.81438	0.000200287	0.0430828	11514;11553;11556;11826;13618;14160;14419;14652;14677;14745;18160;19216;54611;77596;207728;100042025	Adcy8;Adgrf1;Adra2c;Adrb3;Aqp1;Ednrb;Gal;Gapdh-ps15;Glp1r;Gnai1;Lgr5;Lpar1;Npr1;Pde2a;Pde3a;Ptger1
GO:0007613	memory	http://amigo.geneontology.org/amigo/term/GO:0007613	142	13	4.01633	3.23679	0.000200652	0.0430828	11514;12362;14652;16440;19699;21823;77596;110891;224671;225870;232813;242202;329934	Adcy8;Adgrf1;Btbd9;Casp1;Foxo6;Glp1r;Itpr3;Pde5a;Reln;Rin1;Shisa7;Slc8a2;Th
GO:0048699	generation of neurons	http://amigo.geneontology.org/amigo/term/GO:0048699	1526	67	43.1614	1.55231	0.000206675	0.0433442	11491;11553;12142;12165;13555;13618;13813;14009;14251;14561;14686;14745;16412;16470;16869;16873;16874;16992;17268;18223;18508;18516;18519;18606;19144;19259;19274;19277;19317;19415;19699;19713;20312;20348;20351;21418;21823;22062;50873;53972;54422;54713;577	Adam17;Adgrf1;Adra2c;Baiap2;Barhl1;Barhl2;Chrna3;Cngb1;Cx3cl1;Dio3;Dynlt1f;E2f1;Ednrb;Ell3;Enpp2;Eomes;Etv1;Fezf2;Flot1;Foxo6;Frmd7;Gdf11;Gdf2;Gnat2;Gprc5b;Inpp5j;Irx6;Islr2;Itgb1;Kat2b;Klk6;Lhx1;Lhx5;Lhx6;Lpar1;Lta;Lzts3;Mdga1;Meis1;Minar1;Myo16;Ndnf;Ngb
GO:0051049	regulation of transport	http://amigo.geneontology.org/amigo/term/GO:0051049	1821	77	51.5052	1.495	0.00021919	0.0448343	11307;11514;11686;11826;11936;12362;12373;13483;13618;14251;14419;14652;15040;15444;15565;16412;16519;18413;18508;18605;18777;19250;19259;19699;19700;20201;20272;20312;20339;21938;22612;22771;29876;50873;54526;54698;56149;57264;58185;60510;65973;66328;667	Abcg1;Adcy8;Alox12b;Aqp1;Asph;Btbd9;Cacng5;Casp1;Casq2;Cd300lf;Chrm2;Chrna3;Chrnb3;Clec9a;Clic4;Cnksr3;Crtam;Ctdspl2;Cx3cl1;Derl3;Dpp6;Ednrb;Enpp1;Flot1;Fndc1;Fxyd2;Gal;Gapdh-ps15;Glp1r;Gramd2;Grasp;Grm4;Gsg1l;H2-T23;Hpca;Htr6;Ifih1;Itgb1;Kcng4;Kcnip1;Kcn
GO:0007187	G protein-coupled receptor signaling pathway, coupled to cyclic nucleotide second messenger	http://amigo.geneontology.org/amigo/term/GO:0007187	224	17	6.33562	2.68324	0.000226632	0.0448343	11514;11553;11556;14160;14289;14652;14676;14677;14686;14745;15565;19216;22354;77596;207728;243764;268934	Adcy8;Adgrf1;Adra2c;Adrb3;Chrm2;Fpr2;Glp1r;Gna15;Gnai1;Gnat2;Grm4;Htr6;Lgr5;Lpar1;Pde2a;Ptger1;Vipr1
GO:0002819	regulation of adaptive immune response	http://amigo.geneontology.org/amigo/term/GO:0002819	183	15	5.17597	2.89801	0.000228696	0.0448343	12458;15006;15007;15013;15039;15040;15042;16992;20297;21938;57765;58185;72049;244202;320795	Ccl20;Ccr6;H2-Q1;H2-Q10;H2-Q2;H2-T22;H2-T23;H2-T24;Lta;Nlrp10;Pkn1;Rsad2;Tbx21;Tnfrsf13c;Tnfrsf1b
GO:0050776	regulation of immune response	http://amigo.geneontology.org/amigo/term/GO:0050776	705	37	19.9402	1.85555	0.000241999	0.0452909	12047;12268;12458;12509;14251;14289;14293;15006;15007;15013;15039;15040;15042;16365;16992;20297;21938;27028;54698;57765;58185;58203;58218;59079;64297;71586;72049;107321;107515;195564;224840;228801;244202;246746;320795;639774;667277	Acod1;Bcl2a1d;Bpifb1;C1rb;C4b;Ccl20;Ccr6;Cd300lf;Cd59a;Crtam;Erbin;Ermap;Flot1;Fpr1;Fpr2;Gprc5b;H2-Q1;H2-Q10;H2-Q2;H2-T22;H2-T23;H2-T24;Ifih1;Lgr4;Lpxn;Lta;Nlrp10;Pkn1;Rsad2;Skint3;Skint8;Tbx21;Tnfrsf13c;Tnfrsf1b;Trem3;Treml4;Zbp1
GO:0060284	regulation of cell development	http://amigo.geneontology.org/amigo/term/GO:0060284	1000	48	28.284	1.69707	0.000248136	0.0452909	11491;11553;13555;13618;13813;14419;14561;14745;16412;16992;17268;18223;18508;18519;18606;19144;19259;19317;19415;19699;19713;20312;20348;20351;21418;22062;50873;53972;54611;54713;64297;66993;68169;79221;104382;107585;108100;110834;170835;209743;241638;24	Adam17;Adra2c;Baiap2;Barhl2;Chrna3;Cx3cl1;Dio3;Dynlt1f;E2f1;Ednrb;Ell3;Enpp2;Eomes;Fezf2;Foxo6;Frmd7;Gal;Gdf11;Gprc5b;Hdac9;Inpp5j;Islr2;Itgb1;Kat2b;Klk6;Lpar1;Lta;Lzts3;Meis1;Minar1;Ndnf;Ngef;Numbl;Pax6;Pde3a;Pde5a;Prkn;Ptpn5;Qk;Rasal1;Reln;Ret;Sema3c;Se
GO:0009583	detection of light stimulus	http://amigo.geneontology.org/amigo/term/GO:0009583	45	7	1.27278	5.49977	0.000248695	0.0452909	13603;14686;64379;114230;225004;333329;353344	Aipl1;Cngb1;Gnat2;Irx6;Opn3;Opn5;Pcare
GO:0010975	regulation of neuron projection development	http://amigo.geneontology.org/amigo/term/GO:0010975	553	31	15.6411	1.98196	0.000251114	0.0452909	11491;14745;16412;18223;18508;18519;19144;19259;19317;19415;19699;19713;20312;20348;20351;50873;53972;54713;64297;68169;104382;108100;110834;170835;209743;241638;320563;329934;330863;385354;100040531	Adam17;Baiap2;Barhl2;Chrna3;Cx3cl1;Dynlt1f;Fezf2;Foxo6;Frmd7;Gprc5b;Inpp5j;Islr2;Itgb1;Kat2b;Klk6;Lpar1;Lzts3;Minar1;Ndnf;Ngef;Numbl;Pax6;Prkn;Ptpn5;Qk;Rasal1;Reln;Ret;Sema3c;Sema4a;Trim67

## Sheet: CTL KEGG top50
geneSet	description	link	size	overlap	expect	enrichmentRatio	pValue	FDR	overlapId	userId
mmu04940	Type I diabetes mellitus	http://www.kegg.jp/kegg-bin/show_pathway?mmu04940+100504404+14415+14969+14999+15001+15002+15006+15007+15013+15024+15039+15040+15042+15043+16333+16992+667803	70	17	2.39396	7.10121	1.14198e-10	3.66577e-08	100504404;14415;14969;14999;15001;15002;15006;15007;15013;15024;15039;15040;15042;15043;16333;16992;667803	Gad1;H2-DMb1;H2-Ea-ps;H2-Eb1;H2-Oa;H2-Ob;H2-Q1;H2-Q10;H2-Q2;H2-T10;H2-T22;H2-T23;H2-T24;H2-T3;H2-T-ps;Ins1;Lta
mmu05330	Allograft rejection	http://www.kegg.jp/kegg-bin/show_pathway?mmu05330+100504404+14969+14999+15001+15002+15006+15007+15013+15024+15039+15040+15042+15043+667803	64	14	2.18876	6.39631	2.23593e-08	2.89791e-06	100504404;14969;14999;15001;15002;15006;15007;15013;15024;15039;15040;15042;15043;667803	H2-DMb1;H2-Ea-ps;H2-Eb1;H2-Oa;H2-Ob;H2-Q1;H2-Q10;H2-Q2;H2-T10;H2-T22;H2-T23;H2-T24;H2-T3;H2-T-ps
mmu05332	Graft-versus-host disease	http://www.kegg.jp/kegg-bin/show_pathway?mmu05332+100504404+14969+14999+15001+15002+15006+15007+15013+15024+15039+15040+15042+15043+667803	65	14	2.22296	6.29791	2.76329e-08	2.89791e-06	100504404;14969;14999;15001;15002;15006;15007;15013;15024;15039;15040;15042;15043;667803	H2-DMb1;H2-Ea-ps;H2-Eb1;H2-Oa;H2-Ob;H2-Q1;H2-Q10;H2-Q2;H2-T10;H2-T22;H2-T23;H2-T24;H2-T3;H2-T-ps
mmu05416	Viral myocarditis	http://www.kegg.jp/kegg-bin/show_pathway?mmu05416+100504404+140781+14969+14999+15001+15002+15006+15007+15013+15024+15039+15040+15042+15043+24053+667803	88	16	3.00955	5.31642	3.6111e-08	2.89791e-06	100504404;140781;14969;14999;15001;15002;15006;15007;15013;15024;15039;15040;15042;15043;24053;667803	H2-DMb1;H2-Ea-ps;H2-Eb1;H2-Oa;H2-Ob;H2-Q1;H2-Q10;H2-Q2;H2-T10;H2-T22;H2-T23;H2-T24;H2-T3;H2-T-ps;Myh7;Sgcg
mmu04514	Cell adhesion molecules (CAMs)	http://www.kegg.jp/kegg-bin/show_pathway?mmu04514+100504404+14969+14999+15001+15002+15006+15007+15013+15024+15039+15040+15042+15043+16412+171171+19274+20339+20343+20345+667803+67374	169	21	5.7797	3.63341	2.66559e-07	1.71131e-05	100504404;14969;14999;15001;15002;15006;15007;15013;15024;15039;15040;15042;15043;16412;171171;19274;20339;20343;20345;667803;67374	H2-DMb1;H2-Ea-ps;H2-Eb1;H2-Oa;H2-Ob;H2-Q1;H2-Q10;H2-Q2;H2-T10;H2-T22;H2-T23;H2-T24;H2-T3;H2-T-ps;Itgb1;Jam2;Ntng2;Ptprm;Sele;Sell;Selplg
mmu05320	Autoimmune thyroid disease	http://www.kegg.jp/kegg-bin/show_pathway?mmu05320+100504404+14969+14999+15001+15002+15006+15007+15013+15024+15039+15040+15042+15043+667803	79	14	2.70175	5.18182	3.66332e-07	1.95988e-05	100504404;14969;14999;15001;15002;15006;15007;15013;15024;15039;15040;15042;15043;667803	H2-DMb1;H2-Ea-ps;H2-Eb1;H2-Oa;H2-Ob;H2-Q1;H2-Q10;H2-Q2;H2-T10;H2-T22;H2-T23;H2-T24;H2-T3;H2-T-ps
mmu04145	Phagosome	http://www.kegg.jp/kegg-bin/show_pathway?mmu04145+100504404+11984+13426+14969+14999+15001+15002+15006+15007+15013+15024+15039+15040+15042+15043+16412+21826+22144+53857+667277+667803	181	21	6.19009	3.39252	8.49325e-07	3.89476e-05	100504404;11984;13426;14969;14999;15001;15002;15006;15007;15013;15024;15039;15040;15042;15043;16412;21826;22144;53857;667277;667803	Atp6v0c;C1rb;Dync1i1;H2-DMb1;H2-Ea-ps;H2-Eb1;H2-Oa;H2-Ob;H2-Q1;H2-Q10;H2-Q2;H2-T10;H2-T22;H2-T23;H2-T24;H2-T3;H2-T-ps;Itgb1;Thbs2;Tuba3a;Tuba8
mmu04612	Antigen processing and presentation	http://www.kegg.jp/kegg-bin/show_pathway?mmu04612+100504404+14969+14999+15001+15002+15006+15007+15013+15024+15039+15040+15042+15043+667803	91	14	3.11215	4.49851	2.17439e-06	8.3117e-05	100504404;14969;14999;15001;15002;15006;15007;15013;15024;15039;15040;15042;15043;667803	H2-DMb1;H2-Ea-ps;H2-Eb1;H2-Oa;H2-Ob;H2-Q1;H2-Q10;H2-Q2;H2-T10;H2-T22;H2-T23;H2-T24;H2-T3;H2-T-ps
mmu05150	Staphylococcus aureus infection	http://www.kegg.jp/kegg-bin/show_pathway?mmu05150+100504404+12268+14289+14293+14969+14999+15001+15002+18815+20345+667277	56	11	1.91517	5.74363	2.33038e-06	8.3117e-05	100504404;12268;14289;14293;14969;14999;15001;15002;18815;20345;667277	C1rb;C4b;Fpr1;Fpr2;H2-DMb1;H2-Ea-ps;H2-Eb1;H2-Oa;H2-Ob;Plg;Selplg
mmu04080	Neuroactive ligand-receptor interaction	http://www.kegg.jp/kegg-bin/show_pathway?mmu04080+104443+108015+108043+110834+11553+11556+13618+14289+14293+14652+14745+14765+14802+15565+18217+18815+19065+19216+22354+22355+243764+268934+328699	289	23	9.88363	2.32708	0.000135077	0.00433597	104443;108015;108043;110834;11553;11556;13618;14289;14293;14652;14745;14765;14802;15565;18217;18815;19065;19216;22354;22355;243764;268934;328699	Adra2c;Adrb3;Chrm2;Chrna3;Chrnb3;Chrnb4;Ednrb;Fpr1;Fpr2;Gabrr3;Glp1r;Gpr50;Gria4;Grm4;Htr6;Lpar1;Npffr2;Npy4r;Ntsr2;Plg;Ptger1;Vipr1;Vipr2
mmu04022	cGMP-PKG signaling pathway	http://www.kegg.jp/kegg-bin/show_pathway?mmu04022+110891+11514+11553+11556+11936+13618+140781+14677+16333+16440+18160+207728+208677+242202+333329+54611	168	16	5.7455	2.78479	0.00019506	0.00569219	110891;11514;11553;11556;11936;13618;140781;14677;16333;16440;18160;207728;208677;242202;333329;54611	Adcy8;Adra2c;Adrb3;Cngb1;Creb3l3;Ednrb;Fxyd2;Gnai1;Ins1;Itpr3;Myh7;Npr1;Pde2a;Pde3a;Pde5a;Slc8a2
mmu04672	Intestinal immune network for IgA production	http://www.kegg.jp/kegg-bin/show_pathway?mmu04672+100504404+14969+14999+15001+15002+21935+72049	43	7	1.47057	4.76005	0.000568562	0.015209	100504404;14969;14999;15001;15002;21935;72049	H2-DMb1;H2-Ea-ps;H2-Eb1;H2-Oa;H2-Ob;Tnfrsf13c;Tnfrsf17
mmu05166	Human T-cell leukemia virus 1 infection	http://www.kegg.jp/kegg-bin/show_pathway?mmu05166+100504404+11514+13555+14969+14999+15001+15002+15006+15007+15013+15024+15039+15040+15042+15043+16992+18519+18707+26401+667803+72049	282	21	9.64423	2.17747	0.0006441	0.0159043	100504404;11514;13555;14969;14999;15001;15002;15006;15007;15013;15024;15039;15040;15042;15043;16992;18519;18707;26401;667803;72049	Adcy8;E2f1;H2-DMb1;H2-Ea-ps;H2-Eb1;H2-Oa;H2-Ob;H2-Q1;H2-Q10;H2-Q2;H2-T10;H2-T22;H2-T23;H2-T24;H2-T3;H2-T-ps;Kat2b;Lta;Map3k1;Pik3cd;Tnfrsf13c
mmu05168	Herpes simplex infection	http://www.kegg.jp/kegg-bin/show_pathway?mmu05168+100504404+14969+14999+15001+15002+15006+15007+15013+15024+15039+15040+15042+15043+16992+22029+667803+71586	215	17	7.35287	2.31202	0.00108879	0.0249643	100504404;14969;14999;15001;15002;15006;15007;15013;15024;15039;15040;15042;15043;16992;22029;667803;71586	H2-DMb1;H2-Ea-ps;H2-Eb1;H2-Oa;H2-Ob;H2-Q1;H2-Q10;H2-Q2;H2-T10;H2-T22;H2-T23;H2-T24;H2-T3;H2-T-ps;Ifih1;Lta;Traf1
mmu05163	Human cytomegalovirus infection	http://www.kegg.jp/kegg-bin/show_pathway?mmu05163+11514+13555+14677+14708+15006+15007+15013+15024+15039+15040+15042+15043+16440+18707+19216+20312+208677+22084+667803	256	19	8.75505	2.17018	0.0012062	0.0258127	11514;13555;14677;14708;15006;15007;15013;15024;15039;15040;15042;15043;16440;18707;19216;20312;208677;22084;667803	Adcy8;Creb3l3;Cx3cl1;E2f1;Gnai1;Gng7;H2-Q1;H2-Q10;H2-Q2;H2-T10;H2-T22;H2-T23;H2-T24;H2-T3;H2-T-ps;Itpr3;Pik3cd;Ptger1;Tsc2
mmu05310	Asthma	http://www.kegg.jp/kegg-bin/show_pathway?mmu05310+100504404+14969+14999+15001+15002	25	5	0.854985	5.84806	0.00136624	0.0274102	100504404;14969;14999;15001;15002	H2-DMb1;H2-Ea-ps;H2-Eb1;H2-Oa;H2-Ob
mmu05203	Viral carcinogenesis	http://www.kegg.jp/kegg-bin/show_pathway?mmu05203+109711+14885+15006+15007+15013+15024+15039+15040+15042+15043+18519+18707+20259+208677+22029+667803+79221	231	17	7.90006	2.15188	0.0023636	0.0446303	109711;14885;15006;15007;15013;15024;15039;15040;15042;15043;18519;18707;20259;208677;22029;667803;79221	Actn1;Creb3l3;Gtf2h4;H2-Q1;H2-Q10;H2-Q2;H2-T10;H2-T22;H2-T23;H2-T24;H2-T3;H2-T-ps;Hdac9;Kat2b;Pik3cd;Scin;Traf1
mmu05321	Inflammatory bowel disease (IBD)	http://www.kegg.jp/kegg-bin/show_pathway?mmu05321+100504404+14969+14999+15001+15002+50929+57765	59	7	2.01776	3.46919	0.00378005	0.0674109	100504404;14969;14999;15001;15002;50929;57765	H2-DMb1;H2-Ea-ps;H2-Eb1;H2-Oa;H2-Ob;Il22;Tbx21
mmu04725	Cholinergic synapse	http://www.kegg.jp/kegg-bin/show_pathway?mmu04725+108015+110834+11514+14677+14708+16440+16519+18707+208677+243764	113	10	3.86453	2.58764	0.00519667	0.0873682	108015;110834;11514;14677;14708;16440;16519;18707;208677;243764	Adcy8;Chrm2;Chrna3;Chrnb4;Creb3l3;Gnai1;Gng7;Itpr3;Kcnj3;Pik3cd
mmu05169	Epstein-Barr virus infection	http://www.kegg.jp/kegg-bin/show_pathway?mmu05169+100504404+13555+14969+14999+15001+15002+15006+15007+15013+15024+15039+15040+15042+15043+18707+667803	230	16	7.86586	2.03411	0.0054435	0.0873682	100504404;13555;14969;14999;15001;15002;15006;15007;15013;15024;15039;15040;15042;15043;18707;667803	E2f1;H2-DMb1;H2-Ea-ps;H2-Eb1;H2-Oa;H2-Ob;H2-Q1;H2-Q10;H2-Q2;H2-T10;H2-T22;H2-T23;H2-T24;H2-T3;H2-T-ps;Pik3cd
mmu04360	Axon guidance	http://www.kegg.jp/kegg-bin/show_pathway?mmu04360+13837+14677+16412+171171+17295+18707+20348+20351+218397+319713+50780+53972+57764	175	13	5.98489	2.17214	0.00691599	0.105716	13837;14677;16412;171171;17295;18707;20348;20351;218397;319713;50780;53972;57764	Ablim3;Epha3;Gnai1;Itgb1;Met;Ngef;Ntn4;Ntng2;Pik3cd;Rasa1;Rgs3;Sema3c;Sema4a
mmu04923	Regulation of lipolysis in adipocytes	http://www.kegg.jp/kegg-bin/show_pathway?mmu04923+11514+11556+14677+16333+18160+18707	55	6	1.88097	3.18985	0.0107804	0.157268	11514;11556;14677;16333;18160;18707	Adcy8;Adrb3;Gnai1;Ins1;Npr1;Pik3cd
mmu04218	Cellular senescence	http://www.kegg.jp/kegg-bin/show_pathway?mmu04218+13555+15006+15007+15013+15024+15039+15040+15042+15043+16440+18707+22084+667803	186	13	6.36109	2.04368	0.0112684	0.157268	13555;15006;15007;15013;15024;15039;15040;15042;15043;16440;18707;22084;667803	E2f1;H2-Q1;H2-Q10;H2-Q2;H2-T10;H2-T22;H2-T23;H2-T24;H2-T3;H2-T-ps;Itpr3;Pik3cd;Tsc2
mmu04024	cAMP signaling pathway	http://www.kegg.jp/kegg-bin/show_pathway?mmu04024+11514+11936+14652+14677+14802+15565+18160+18707+208677+22355+243764+333329+54611	198	13	6.77148	1.91982	0.0181777	0.243126	11514;11936;14652;14677;14802;15565;18160;18707;208677;22355;243764;333329;54611	Adcy8;Chrm2;Cngb1;Creb3l3;Fxyd2;Glp1r;Gnai1;Gria4;Htr6;Npr1;Pde3a;Pik3cd;Vipr2
mmu00565	Ether lipid metabolism	http://www.kegg.jp/kegg-bin/show_pathway?mmu00565+18606+237625+270084+27226+69836	47	5	1.60737	3.11067	0.0214425	0.264732	18606;237625;270084;27226;69836	Enpp2;Lpcat2;Pla2g12b;Pla2g3;Pla2g7
mmu02010	ABC transporters	http://www.kegg.jp/kegg-bin/show_pathway?mmu02010+11307+217258+27410+381072+76408	47	5	1.60737	3.11067	0.0214425	0.264732	11307;217258;27410;381072;76408	Abca17;Abca3;Abca8a;Abcc3;Abcg1
mmu05323	Rheumatoid arthritis	http://www.kegg.jp/kegg-bin/show_pathway?mmu05323+100504404+11984+14969+14999+15001+15002+20297	83	7	2.83855	2.46605	0.023074	0.274324	100504404;11984;14969;14999;15001;15002;20297	Atp6v0c;Ccl20;H2-DMb1;H2-Ea-ps;H2-Eb1;H2-Oa;H2-Ob
mmu00500	Starch and sucrose metabolism	http://www.kegg.jp/kegg-bin/show_pathway?mmu00500+109959+18605+216558+74185	33	4	1.12858	3.54428	0.0251204	0.287988	109959;18605;216558;74185	Amy2a5;Enpp1;Gbe1;Ugp2
mmu05140	Leishmaniasis	http://www.kegg.jp/kegg-bin/show_pathway?mmu05140+100504404+14969+14999+15001+15002+16412	67	6	2.29136	2.61853	0.0264774	0.293077	100504404;14969;14999;15001;15002;16412	H2-DMb1;H2-Ea-ps;H2-Eb1;H2-Oa;H2-Ob;Itgb1
mmu04540	Gap junction	http://www.kegg.jp/kegg-bin/show_pathway?mmu04540+11514+14617+14677+14745+16440+22144+53857	86	7	2.94115	2.38002	0.0274133	0.293322	11514;14617;14677;14745;16440;22144;53857	Adcy8;Gjd2;Gnai1;Itpr3;Lpar1;Tuba3a;Tuba8
mmu04014	Ras signaling pathway	http://www.kegg.jp/kegg-bin/show_pathway?mmu04014+14171+14178+14708+16333+17295+18707+19414+19415+19732+218397+225870+237625+69836+80903	233	14	7.96846	1.75693	0.0287845	0.298058	14171;14178;14708;16333;17295;18707;19414;19415;19732;218397;225870;237625;69836;80903	Fgf16;Fgf17;Fgf7;Gng7;Ins1;Met;Pik3cd;Pla2g12b;Pla2g3;Rasa1;Rasa3;Rasal1;Rgl2;Rin1
mmu05145	Toxoplasmosis	http://www.kegg.jp/kegg-bin/show_pathway?mmu05145+100504404+14677+14969+14999+15001+15002+16412+16774	108	8	3.69353	2.16595	0.0313476	0.304502	100504404;14677;14969;14999;15001;15002;16412;16774	Gnai1;H2-DMb1;H2-Ea-ps;H2-Eb1;H2-Oa;H2-Ob;Itgb1;Lama3
mmu04810	Regulation of actin cytoskeleton	http://www.kegg.jp/kegg-bin/show_pathway?mmu04810+108100+109711+14171+14178+14745+16333+16412+18707+18718+20259+243764+30938+80903	215	13	7.35287	1.76802	0.0329105	0.304502	108100;109711;14171;14178;14745;16333;16412;18707;18718;20259;243764;30938;80903	Actn1;Baiap2;Chrm2;Fgd3;Fgf16;Fgf17;Fgf7;Ins1;Itgb1;Lpar1;Pik3cd;Pip4k2a;Scin
mmu04668	TNF signaling pathway	http://www.kegg.jp/kegg-bin/show_pathway?mmu04668+16992+18707+20297+20312+20339+208677+21938+22029	110	8	3.76193	2.12657	0.0344416	0.304502	16992;18707;20297;20312;20339;208677;21938;22029	Ccl20;Creb3l3;Cx3cl1;Lta;Pik3cd;Sele;Tnfrsf1b;Traf1
mmu05170	Human immunodeficiency virus 1 infection	http://www.kegg.jp/kegg-bin/show_pathway?mmu05170+14677+14708+15006+15007+15013+15024+15039+15040+15042+15043+16440+18707+21938+667803	239	14	8.17366	1.71282	0.0346626	0.304502	14677;14708;15006;15007;15013;15024;15039;15040;15042;15043;16440;18707;21938;667803	Gnai1;Gng7;H2-Q1;H2-Q10;H2-Q2;H2-T10;H2-T22;H2-T23;H2-T24;H2-T3;H2-T-ps;Itpr3;Pik3cd;Tnfrsf1b
mmu05167	Kaposi sarcoma-associated herpesvirus infection	http://www.kegg.jp/kegg-bin/show_pathway?mmu05167+13555+14708+15006+15007+15013+15024+15039+15040+15042+15043+16440+18707+667803	217	13	7.42127	1.75172	0.0350873	0.304502	13555;14708;15006;15007;15013;15024;15039;15040;15042;15043;16440;18707;667803	E2f1;Gng7;H2-Q1;H2-Q10;H2-Q2;H2-T10;H2-T22;H2-T23;H2-T24;H2-T3;H2-T-ps;Itpr3;Pik3cd
mmu04924	Renin secretion	http://www.kegg.jp/kegg-bin/show_pathway?mmu04924+11556+11826+14677+16440+18160+54611	72	6	2.46236	2.43669	0.036047	0.304502	11556;11826;14677;16440;18160;54611	Adrb3;Aqp1;Gnai1;Itpr3;Npr1;Pde3a
mmu05218	Melanoma	http://www.kegg.jp/kegg-bin/show_pathway?mmu05218+13555+14171+14178+17295+18707+80903	72	6	2.46236	2.43669	0.036047	0.304502	13555;14171;14178;17295;18707;80903	E2f1;Fgf16;Fgf17;Fgf7;Met;Pik3cd
mmu05032	Morphine addiction	http://www.kegg.jp/kegg-bin/show_pathway?mmu05032+11514+14677+14708+16519+207728+328699+54611	92	7	3.14634	2.2248	0.037687	0.306518	11514;14677;14708;16519;207728;328699;54611	Adcy8;Gabrr3;Gnai1;Gng7;Kcnj3;Pde2a;Pde3a
mmu04918	Thyroid hormone synthesis	http://www.kegg.jp/kegg-bin/show_pathway?mmu04918+11514+11890+11936+16440+208677+214593	73	6	2.49656	2.40331	0.0381954	0.306518	11514;11890;11936;16440;208677;214593	Adcy8;Asgr2;Creb3l3;Duox2;Fxyd2;Itpr3
mmu04960	Aldosterone-regulated sodium reabsorption	http://www.kegg.jp/kegg-bin/show_pathway?mmu04960+11936+16333+18707+20276	38	4	1.29958	3.07792	0.0397206	0.310983	11936;16333;18707;20276	Fxyd2;Ins1;Pik3cd;Scnn1a
mmu04724	Glutamatergic synapse	http://www.kegg.jp/kegg-bin/show_pathway?mmu04724+11514+140919+14677+14708+14802+16440+16519+268934	114	8	3.89873	2.05195	0.0412375	0.315172	11514;140919;14677;14708;14802;16440;16519;268934	Adcy8;Gnai1;Gng7;Gria4;Grm4;Itpr3;Kcnj3;Slc17a6
mmu05165	Human papillomavirus infection	http://www.kegg.jp/kegg-bin/show_pathway?mmu05165+11984+13555+15006+15007+15013+15024+15039+15040+15042+15043+16412+16774+18707+19699+208677+21826+22084+667803+79221	370	19	12.6538	1.50153	0.0497359	0.371284	11984;13555;15006;15007;15013;15024;15039;15040;15042;15043;16412;16774;18707;19699;208677;21826;22084;667803;79221	Atp6v0c;Creb3l3;E2f1;H2-Q1;H2-Q10;H2-Q2;H2-T10;H2-T22;H2-T23;H2-T24;H2-T3;H2-T-ps;Hdac9;Itgb1;Lama3;Pik3cd;Reln;Thbs2;Tsc2
mmu05322	Systemic lupus erythematosus	http://www.kegg.jp/kegg-bin/show_pathway?mmu05322+100504404+109711+12268+14969+14999+15001+15002+360198+667277	143	9	4.89051	1.8403	0.0562735	0.410541	100504404;109711;12268;14969;14999;15001;15002;360198;667277	Actn1;C1rb;C4b;H2-DMb1;H2-Ea-ps;H2-Eb1;H2-Oa;H2-Ob;Hist1h3a
mmu04392	Hippo signaling pathway	http://www.kegg.jp/kegg-bin/show_pathway?mmu04392+213391+215653+21679	26	3	0.889184	3.37388	0.0576262	0.411067	213391;215653;21679	Rassf2;Rassf4;Tead4
mmu04659	Th17 cell differentiation	http://www.kegg.jp/kegg-bin/show_pathway?mmu04659+100504404+14969+14999+15001+15002+50929+57765	102	7	3.48834	2.00669	0.0598829	0.41774	100504404;14969;14999;15001;15002;50929;57765	H2-DMb1;H2-Ea-ps;H2-Eb1;H2-Oa;H2-Ob;Il22;Tbx21
mmu05164	Influenza A	http://www.kegg.jp/kegg-bin/show_pathway?mmu05164+100504404+12362+14969+14999+15001+15002+18707+18815+58185+71586	168	10	5.7455	1.74049	0.0621531	0.41774	100504404;12362;14969;14999;15001;15002;18707;18815;58185;71586	Casp1;H2-DMb1;H2-Ea-ps;H2-Eb1;H2-Oa;H2-Ob;Ifih1;Pik3cd;Plg;Rsad2
mmu04972	Pancreatic secretion	http://www.kegg.jp/kegg-bin/show_pathway?mmu04972+11514+11936+16440+20496+232680+237625+69836	103	7	3.52254	1.9872	0.0624658	0.41774	11514;11936;16440;20496;232680;237625;69836	Adcy8;Cpa2;Fxyd2;Itpr3;Pla2g12b;Pla2g3;Slc12a2
mmu05410	Hypertrophic cardiomyopathy (HCM)	http://www.kegg.jp/kegg-bin/show_pathway?mmu05410+140723+140781+16412+17868+24053+241113	84	6	2.87275	2.08859	0.0672259	0.440399	140723;140781;16412;17868;24053;241113	Cacng5;Itgb1;Mybpc3;Myh7;Prkag3;Sgcg
mmu04911	Insulin secretion	http://www.kegg.jp/kegg-bin/show_pathway?mmu04911+11514+11936+14652+16333+16440+208677	85	6	2.90695	2.06402	0.0703639	0.451736	11514;11936;14652;16333;16440;208677	Adcy8;Creb3l3;Fxyd2;Glp1r;Ins1;Itpr3

## Sheet: DFP GO top50
geneSet	description	link	size	overlap	expect	enrichmentRatio	pValue	FDR	overlapId	userId
GO:0006928	movement of cell or subcellular component	http://amigo.geneontology.org/amigo/term/GO:0006928	1834	420	288.344	1.4566	0	0	11350;11441;11477;11519;11595;11651;11674;11735;11787;11792;11816;11818;11848;11858;11881;11899;11920;11946;11980;12121;12154;12166;12168;12215;12217;12288;12289;12293;12310;12458;12512;12520;12561;12568;12622;12652;12794;13144;13193;13202;13411;13417;134	Ccr6;Plg;Fpr2;Acan;Mcc;Apoh;Acvr1;Zfp609;Ptpro;Rere;Lama3;Tekt5;Sash1;Anks1;Dnaaf5;Mtor;Il17rc;Afdn;Stat3;Ldhc;Megf10;Reln;Ptprm;Cdh4;Lrp8;Cacna1d;Sema4d;Dlc1;Hdac4;Wdr34;Map4k4;Rarres2;Slc8a1;Sorl1;Ttbk2;Ptpn22;Nck2;Kif16b;Stat5b;Il17ra;Cib1;Lama4;Sod2;D
GO:0051649	establishment of localization in cell	http://amigo.geneontology.org/amigo/term/GO:0051649	1822	423	286.457	1.47666	0	0	11303;11307;11350;11441;11514;11517;11540;11544;11549;11555;11632;11651;11733;11735;11736;11765;11769;11784;11799;11842;11844;11920;11938;11983;12014;12034;12048;12121;12217;12286;12287;12288;12289;12293;12298;12300;12361;12372;12402;12492;12512;12568;126	Grm4;Btbd9;Rab26;Chml;Adrb2;Adcy8;Adra1a;Ptpn14;Mlxip;Usp6nl;Stat3;Chrnb3;Ank1;Stxbp4;Npc1;Cacna1d;Oprd1;Syt10;Exph5;Tac4;Map4k4;Chd7;Slc8a1;Srp14;Sorl1;Gnptg;Ptpn22;Kif16b;C1qtnf12;Pclo;Cib1;Dst;Kcnb1;Itpr3;Vhl;Itgb3;Ctbp2;Use1;Rps15;Dop1b;Prkca;Syne3;Ne
GO:0051049	regulation of transport	http://amigo.geneontology.org/amigo/term/GO:0051049	1821	418	286.3	1.46001	0	0	11303;11307;11350;11418;11441;11514;11517;11540;11549;11555;11651;11735;11736;11740;11765;11784;11799;11816;11846;11848;11936;11938;11941;11980;11983;12048;12121;12217;12286;12287;12288;12289;12293;12298;12300;12361;12372;12402;12512;12568;12652;12753;127	Grm4;Ghsr;Rem1;Fndc1;H2-T23;Btbd9;Kcng3;Homer2;Rab26;Adrb2;Lgr4;Adcy8;Kcnc1;Adra1a;Ptpn14;Mtor;Il17rc;Pram1;Enpp1;Reln;Chrnb3;Uqcc2;Ros1;Stxbp4;Cacna1d;Oprd1;Syt10;Exph5;Tac4;Kcnh5;Map4k4;Atp2b2;Chd7;Cartpt;Slc8a1;Sorl1;Kcnj3;Ptpn22;Nkain4;C1qtnf12;Pclo;I
GO:0006468	protein phosphorylation	http://amigo.geneontology.org/amigo/term/GO:0006468	1766	404	277.652	1.45506	0	0	11350;11441;11477;11481;11514;11540;11549;11555;11556;11651;11682;11799;11816;11835;11848;11920;12034;12041;12154;12155;12166;12168;12310;12325;12361;12402;12411;12442;12455;12520;12539;12567;12568;12571;12572;12580;12652;12704;12759;12805;12952;12954;130	Grm4;Fndc1;Fpr2;Ntsr2;Cdk5rap1;Acvr1;Gtf2h4;Rps6ka2;Sash1;Garem1;Adrb2;Notch2;Adcy8;Adra1a;Mtor;Hipk2;Fam129a;Mapk4;Deptor;Enpp1;Reln;Pkmyt1;Ros1;Lrp8;Oprd1;Sema4d;Ksr2;Dusp26;Fastkd3;Rassf2;Trio;Map4k4;Rarres2;Cartpt;Sorl1;Matk;Ttbk2;Ptpn22;Nck2;Cdk14;Lr
GO:0031399	regulation of protein modification process	http://amigo.geneontology.org/amigo/term/GO:0031399	1742	411	273.879	1.50066	0	0	11350;11441;11477;11481;11514;11540;11549;11555;11556;11651;11682;11796;11816;11835;11848;11863;11920;12034;12154;12155;12166;12168;12310;12402;12411;12442;12455;12520;12539;12568;12580;12593;12652;12759;12805;12952;12953;12954;13019;13163;13202;13405;134	Grm4;Fndc1;Fpr2;Ntsr2;Cdk5rap1;Acvr1;Sash1;Garem1;Adrb2;Notch2;Adcy8;Adra1a;Mtor;Hipk2;Fam129a;Deptor;Enpp1;Reln;Cdyl;Ros1;Lrp8;Oprd1;Sema4d;Ksr2;Dusp26;Dlc1;Hdac4;Rassf2;Map4k4;Rarres2;Cartpt;Sorl1;Rtf1;Ptpn22;Nck2;Lrrk1;Ncor2;Cib1;St5;Wdfy2;Phb;Ppp1r14c
GO:0051174	regulation of phosphorus metabolic process	http://amigo.geneontology.org/amigo/term/GO:0051174	1661	398	261.144	1.52406	0	0	11350;11441;11477;11481;11514;11517;11540;11549;11555;11556;11651;11682;11796;11816;11835;11848;11920;11983;12034;12048;12154;12155;12166;12168;12310;12402;12411;12442;12455;12520;12539;12568;12580;12652;12759;12805;12866;12953;12954;13019;13163;13202;134	Grm4;Fndc1;Fpr2;Ntsr2;Cdk5rap1;Acvr1;Sash1;Garem1;Adrb2;Sla2;Notch2;Adcy8;Ppargc1b;Adra1a;Mtor;Hipk2;Fam129a;Stat3;Deptor;Enpp1;Reln;Pkmyt1;Uqcc2;Ros1;Lrp8;Socs2;Oprd1;Sema4d;Ksr2;Dusp26;Dlc1;Hdac4;Rassf2;Map4k4;Rarres2;Cartpt;Sorl1;Ptpn22;Nck2;Lrrk1;Cib1
GO:0019220	regulation of phosphate metabolic process	http://amigo.geneontology.org/amigo/term/GO:0019220	1660	398	260.987	1.52498	0	0	11350;11441;11477;11481;11514;11517;11540;11549;11555;11556;11651;11682;11796;11816;11835;11848;11920;11983;12034;12048;12154;12155;12166;12168;12310;12402;12411;12442;12455;12520;12539;12568;12580;12652;12759;12805;12866;12953;12954;13019;13163;13202;134	Grm4;Fndc1;Fpr2;Ntsr2;Cdk5rap1;Acvr1;Sash1;Garem1;Adrb2;Sla2;Notch2;Adcy8;Ppargc1b;Adra1a;Mtor;Hipk2;Fam129a;Stat3;Deptor;Enpp1;Reln;Pkmyt1;Uqcc2;Ros1;Lrp8;Socs2;Oprd1;Sema4d;Ksr2;Dusp26;Dlc1;Hdac4;Rassf2;Map4k4;Rarres2;Cartpt;Sorl1;Ptpn22;Nck2;Lrrk1;Cib1
GO:0023056	positive regulation of signaling	http://amigo.geneontology.org/amigo/term/GO:0023056	1658	390	260.673	1.49613	0	0	11350;11441;11477;11481;11514;11517;11540;11549;11555;11556;11651;11682;11816;11835;11848;11920;11983;11984;12034;12048;12125;12154;12155;12166;12168;12287;12289;12298;12300;12361;12402;12512;12520;12568;12652;12759;13017;13019;13048;13144;13163;13202;134	Grm4;Ghsr;Fpr2;Atp6v0c;Ntsr2;Asxl1;Acvr1;Sash1;Garem1;Adrb2;Sla2;Notch2;Lgr4;Adcy8;Zmiz1;Adra1a;Mtor;Hipk2;Stat3;Reln;Rgl2;Scube1;Ros1;Cacna1d;Sema4d;Ksr2;Rassf2;Map4k4;Cartpt;Gria4;Ptpn22;Nck2;Lrrk1;C1qtnf12;Cib1;St5;Phb;Dok4;Itpr3;Nnat;Rad9a;Tnks;Brd4;I
GO:0010647	positive regulation of cell communication	http://amigo.geneontology.org/amigo/term/GO:0010647	1652	391	259.729	1.50541	0	0	11350;11441;11477;11481;11514;11517;11540;11549;11555;11556;11651;11682;11735;11816;11835;11848;11920;11983;11984;12034;12048;12125;12154;12155;12166;12168;12287;12289;12298;12300;12361;12402;12512;12520;12568;12652;12759;13017;13019;13048;13144;13163;132	Grm4;Ghsr;Fpr2;Atp6v0c;Ntsr2;Asxl1;Acvr1;Sash1;Garem1;Adrb2;Sla2;Notch2;Lgr4;Adcy8;Zmiz1;Adra1a;Mtor;Hipk2;Stat3;Reln;Rgl2;Scube1;Ros1;Cacna1d;Sema4d;Ksr2;Rassf2;Map4k4;Cartpt;Gria4;Ptpn22;Nck2;Lrrk1;C1qtnf12;Cib1;St5;Phb;Dok4;Itpr3;Nnat;Rad9a;Tnks;Brd4;I
GO:0022008	neurogenesis	http://amigo.geneontology.org/amigo/term/GO:0022008	1634	410	256.899	1.59596	0	0	11350;11441;11496;11540;11567;11651;11682;11735;11787;11816;11848;11858;11881;11899;11908;11941;11994;12166;12168;12215;12286;12361;12393;12396;12492;12561;12568;12571;12580;12704;12759;12805;12808;13019;13047;13048;13144;13169;13193;13196;13405;13430;134	Fpr2;Zfp609;Ptpro;Rere;Xlr4b;Anks1;Epb41l3;Mtor;Hipk2;Smarcd3;Afdn;Stat3;Reln;Ptprm;Cdh4;Lrp8;Socs2;Spen;Sema4d;Myo16;Gabrb2;Map4k4;Atp2b2;Chd7;Asap1;Sorl1;Nck2;Nrn1l;Cib1;Sod2;Dst;Ngb;Sipa1l1;Flrt1;Vhl;Stk24;Lrp4;Sema6d;Gnaq;Enah;Prkca;Fat4;Nefh;Atxn2;St
GO:1902531	regulation of intracellular signal transduction	http://amigo.geneontology.org/amigo/term/GO:1902531	1630	389	256.27	1.51793	0	0	11303;11350;11441;11517;11549;11555;11556;11632;11651;11682;11796;11816;11835;11848;11920;11987;12034;12048;12125;12154;12155;12234;12402;12411;12520;12568;12652;12759;13019;13202;13405;13430;13489;13544;13548;13607;13617;13649;13838;13844;13857;13869;139	Grm4;Iqsec3;Crtc3;Fpr2;Ntsr2;Sipa1l2;Homer2;Sash1;Garem1;Adrb2;Sla2;Notch2;Adra1a;Mtor;Ankrd2;Hipk2;Deptor;Arhgef11;Reln;Rgl2;Ros1;Socs2;Sema4d;Ksr2;Dusp26;Slc7a1;Dlc1;Rassf2;Trio;Arhgef12;Map4k4;Cartpt;Sorl1;Ptpn22;Nck2;Lrrk1;C1qtnf12;Cib1;Sod2;St5;Phb;S
GO:1901566	organonitrogen compound biosynthetic process	http://amigo.geneontology.org/amigo/term/GO:1901566	1532	367	240.863	1.52369	0	0	11303;11514;11515;11595;11651;11674;11733;11816;11837;11846;11848;11946;11949;11983;12035;12048;12168;12411;12567;13135;13144;13200;13244;13405;13649;13819;14042;14077;14430;14431;14583;14595;14694;14731;14751;14852;14923;15111;15118;15200;15444;15469;160	Rps18;Got1l1;Ghsr;Acan;Cdk5rap1;Rps20;Necab3;Bcat1;Adcy8;B3glct;Mtor;Fam129a;Rpl27a;Stat3;Rps26;Ldhc;Cds2;Mrpl52;Nme6;Eef1b2;Uqcc2;Urod;Ank1;Npc1;Has3;Fastkd3;Hdac4;Cnpy2;Rpl37a;Rpl19;Eif3k;Rps8;Aldh7a1;Nck2;Stat5b;Rpl10;Galnt7;Rpl32;B3galt4;Rps5;Itgb3;Rp
GO:0048699	generation of neurons	http://amigo.geneontology.org/amigo/term/GO:0048699	1526	389	239.919	1.62138	0	0	11350;11441;11540;11567;11651;11682;11735;11787;11816;11848;11858;11881;11899;11908;11941;11994;12166;12168;12215;12286;12361;12393;12396;12492;12561;12568;12704;12759;12805;12808;13019;13047;13048;13144;13169;13193;13196;13405;13430;13435;13489;13508;135	Zfp609;Ptpro;Rere;Xlr4b;Anks1;Epb41l3;Mtor;Hipk2;Smarcd3;Afdn;Stat3;Reln;Ptprm;Cdh4;Lrp8;Socs2;Spen;Sema4d;Myo16;Gabrb2;Map4k4;Atp2b2;Chd7;Asap1;Sorl1;Nck2;Nrn1l;Cib1;Sod2;Dst;Ngb;Sipa1l1;Flrt1;Vhl;Stk24;Lrp4;Sema6d;Gnaq;Enah;Prkca;Fat4;Nefh;Atxn2;Stx1b;T
GO:0030030	cell projection organization	http://amigo.geneontology.org/amigo/term/GO:0030030	1473	355	231.587	1.5329	0	0	11350;11441;11540;11567;11651;11735;11787;11816;11848;11858;11881;11908;11941;11994;12168;12215;12286;12361;12396;12492;12561;12568;12704;12759;12805;12808;13047;13048;13169;13193;13196;13405;13417;13430;13489;13508;13518;13544;13640;13649;13723;13731;138	Ptpro;Rere;Tekt5;Xlr4b;Dnaaf5;Epb41l3;Mtor;Reln;Ptprm;Cdh4;Lrp8;Rhov;Sema4d;Myo16;Hdac4;Wdr34;Map4k4;Atp2b2;Asap1;Ttbk2;Nck2;Nrn1l;Cib1;Dst;Ngb;Sipa1l1;Flrt1;Kif24;Itgb3;Stk24;Lrp4;Sema6d;Enah;Prkca;Fat4;Nefh;Atxn2;Stx1b;Tmem108;Arid1b;Ep300;Rasgrf1;Flot1
GO:0046907	intracellular transport	http://amigo.geneontology.org/amigo/term/GO:0046907	1449	348	227.813	1.52757	0	0	11303;11307;11441;11540;11544;11549;11555;11632;11651;11733;11735;11736;11765;11769;11784;11842;11844;11938;11983;12014;12034;12048;12121;12217;12286;12287;12289;12298;12300;12361;12402;12492;12512;12568;12652;12663;12794;12953;13017;13424;13430;13489;135	Grm4;Rab26;Chml;Adrb2;Adra1a;Ptpn14;Mlxip;Usp6nl;Stat3;Chrnb3;Ank1;Stxbp4;Npc1;Cacna1d;Oprd1;Syt10;Exph5;Tac4;Srp14;Sorl1;Gnptg;Ptpn22;Kif16b;Pclo;Cib1;Dst;Kcnb1;Vhl;Ctbp2;Use1;Rps15;Dop1b;Prkca;Syne3;Nefh;Stx1b;Tmem108;Fis1;Ep300;Nup214;Scarb2;Pcid2;Vps1
GO:0120036	plasma membrane bounded cell projection organization	http://amigo.geneontology.org/amigo/term/GO:0120036	1434	350	225.455	1.55242	0	0	11350;11441;11540;11567;11651;11735;11787;11816;11848;11858;11881;11908;11941;11994;12168;12215;12286;12361;12396;12492;12561;12568;12704;12759;12805;12808;13047;13048;13169;13193;13196;13405;13417;13430;13489;13508;13518;13544;13640;13649;13723;13731;138	Ptpro;Rere;Tekt5;Xlr4b;Dnaaf5;Epb41l3;Mtor;Reln;Ptprm;Cdh4;Lrp8;Sema4d;Myo16;Hdac4;Wdr34;Map4k4;Atp2b2;Asap1;Ttbk2;Nck2;Nrn1l;Cib1;Dst;Ngb;Sipa1l1;Flrt1;Kif24;Stk24;Lrp4;Sema6d;Enah;Prkca;Fat4;Nefh;Atxn2;Stx1b;Tmem108;Arid1b;Ep300;Rasgrf1;Flot1;Itsn1;Shan
GO:0030182	neuron differentiation	http://amigo.geneontology.org/amigo/term/GO:0030182	1372	355	215.707	1.64575	0	0	11350;11441;11540;11567;11651;11682;11735;11787;11816;11848;11858;11881;11908;11941;11994;12168;12215;12286;12361;12393;12396;12492;12561;12568;12704;12759;12805;12808;13019;13047;13048;13144;13169;13193;13196;13405;13430;13435;13489;13508;13518;13544;136	Ptpro;Rere;Xlr4b;Anks1;Epb41l3;Mtor;Hipk2;Stat3;Reln;Ptprm;Cdh4;Lrp8;Socs2;Sema4d;Myo16;Gabrb2;Map4k4;Atp2b2;Asap1;Nck2;Nrn1l;Cib1;Sod2;Dst;Ngb;Sipa1l1;Flrt1;Vhl;Stk24;Lrp4;Sema6d;Gnaq;Enah;Prkca;Fat4;Nefh;Atxn2;Stx1b;Tmem108;Arid1b;Ep300;Rasgrf1;Flot1;It
GO:0007267	cell-cell signaling	http://amigo.geneontology.org/amigo/term/GO:0007267	1362	331	214.135	1.54575	0	0	11350;11441;11481;11514;11540;11549;11555;11784;11799;11816;11938;11941;11984;12048;12234;12286;12287;12288;12289;12293;12298;12300;12361;12568;12613;12622;12652;12671;12672;12725;12753;12794;12952;12953;13017;13048;13144;13489;13544;13607;13640;13649;138	Grm4;Plg;Ghsr;Mcc;Atp6v0c;Ildr2;Ptpro;Rab26;Adrb2;Shc3;Lgr4;Bicc1;Adcy8;Adra1a;Amer2;Mtor;Pcdhb16;Stat3;Reln;Chrnb3;Uqcc2;Lrp8;Stxbp4;Cacna1d;Syt10;Gabrb2;Map4k4;Atp2b2;Chd7;Cartpt;Gria4;Daam1;Rtf1;Cdk14;Lrrk1;C1qtnf12;Pclo;Sipa1l1;Kcnb1;Itpr3;Nnat;Tnks;V
GO:0016192	vesicle-mediated transport	http://amigo.geneontology.org/amigo/term/GO:0016192	1308	331	205.645	1.60957	0	0	11303;11350;11441;11540;11549;11555;11733;11735;11736;11744;11765;11769;11784;11816;11842;11844;11938;12048;12121;12286;12287;12288;12289;12298;12300;12361;12402;12492;12512;12520;12568;12613;12652;12725;12728;12759;12794;13017;13047;13048;13169;13193;134	Grm4;Timd2;Fpr2;Btbd9;Rab26;Adrb2;Adra1a;Usp6nl;Megf10;Pram1;Enpp1;Chrnb3;Lrp8;Ank1;Npc1;Rhov;Cacna1d;Fnbp1;Syt10;Exph5;Tac4;Anxa11;Sorl1;Kif16b;Igf2r;Pclo;Kcnb1;Itgb3;Lrp4;Ctbp2;Use1;Dop1b;Prkca;Atxn2;Stx1b;Tmem108;Ehbp1;Trex1;Sft2d2;Flot1;Itsn1;Ank2;Cog
GO:0051130	positive regulation of cellular component organization	http://amigo.geneontology.org/amigo/term/GO:0051130	1194	300	187.722	1.59811	0	0	11350;11418;11555;11567;11733;11736;11799;11816;11835;11848;11858;11881;11908;11920;11980;11983;12034;12048;12121;12125;12154;12168;12361;12396;12402;12468;12492;12512;12539;12561;12759;12805;12808;13047;13048;13163;13193;13196;13405;13424;13430;13433;134	Xlr4b;Adrb2;Mtor;Reln;Cdh4;Lrp8;Ank1;Sema4d;Has3;Hdac4;Map4k4;Asap1;Hmbox1;Ttbk2;Rtf1;Nck2;Mtss1;Cib1;Flrt1;Tnks;Brd4;Kmt2e;Itgb3;Kmt2a;Stk24;Lrp4;Prkca;Fis1;Ep300;Pip4k2a;Flot1;Itsn1;Shank2;Ntrk3;Scarb2;Phldb1;Vps13c;Limch1;Ppm1e;Zeb2;Creb3l2;Epb41l5;Plx
GO:0048666	neuron development	http://amigo.geneontology.org/amigo/term/GO:0048666	1119	305	175.93	1.73364	0	0	11350;11441;11540;11567;11651;11682;11735;11787;11816;11848;11858;11881;11908;11941;11994;12168;12215;12286;12361;12396;12492;12561;12568;12704;12759;12805;12808;13019;13047;13048;13169;13193;13196;13405;13430;13489;13508;13518;13544;13640;13649;13723;138	Ptpro;Rere;Xlr4b;Anks1;Epb41l3;Mtor;Reln;Ptprm;Cdh4;Lrp8;Sema4d;Myo16;Gabrb2;Map4k4;Atp2b2;Asap1;Nck2;Nrn1l;Cib1;Sod2;Dst;Ngb;Sipa1l1;Flrt1;Stk24;Lrp4;Sema6d;Gnaq;Enah;Prkca;Fat4;Nefh;Atxn2;Stx1b;Tmem108;Arid1b;Ep300;Rasgrf1;Flot1;Itsn1;Shank2;Hes5;Trpc6;
GO:0032989	cellular component morphogenesis	http://amigo.geneontology.org/amigo/term/GO:0032989	1090	275	171.371	1.60471	0	0	11350;11441;11540;11674;11735;11787;11816;11835;11848;11858;11941;11994;12048;12154;12168;12215;12286;12361;12372;12561;12568;12704;12759;12808;12954;13047;13048;13144;13169;13193;13405;13430;13489;13508;13518;13544;13640;13649;13723;13800;13823;13838;138	Asxl1;Fat1;Ptpro;Rere;Xlr4b;Epb41l3;Reln;Ptprm;Cdh4;Lrp8;Rhov;Sema4d;Myo16;Dlc1;Map4k4;Atp2b2;Nrn1l;Cib1;Dst;Sipa1l1;Flrt1;Itgb3;Stk24;Lrp4;Sema6d;Enah;Prkca;Syne3;Nefh;Atxn2;Palm2;Tmem108;Fis1;Ep300;Hrh2;Lats2;Flot1;Shank2;Trpc6;Ntrk3;Frmd6;Raph1;Usp9x;M
GO:0031175	neuron projection development	http://amigo.geneontology.org/amigo/term/GO:0031175	990	272	155.649	1.74752	0	0	11350;11441;11540;11567;11651;11735;11787;11816;11848;11858;11881;11908;11941;11994;12168;12215;12286;12361;12396;12492;12561;12568;12704;12759;12805;12808;13047;13048;13169;13193;13196;13405;13430;13489;13508;13518;13544;13640;13649;13723;13800;13823;138	Ptpro;Rere;Xlr4b;Epb41l3;Mtor;Reln;Ptprm;Cdh4;Lrp8;Sema4d;Myo16;Map4k4;Atp2b2;Asap1;Nck2;Nrn1l;Cib1;Dst;Ngb;Sipa1l1;Flrt1;Stk24;Lrp4;Sema6d;Enah;Prkca;Fat4;Nefh;Atxn2;Stx1b;Tmem108;Arid1b;Ep300;Rasgrf1;Flot1;Itsn1;Shank2;Hes5;Trpc6;Ntrk3;Scarb2;Raph1;Usp9
GO:0006518	peptide metabolic process	http://amigo.geneontology.org/amigo/term/GO:0006518	705	196	110.841	1.7683	0	0	11441;11651;11816;11837;11848;12567;12759;12874;13144;13405;13548;13649;13838;14694;14775;14852;14865;14866;16000;16011;16398;17347;17855;17974;18484;18548;18750;19045;19106;19164;19290;19291;19317;19701;19878;19899;19921;19935;19941;19943;19951;19981;199	Rps18;Cdk5rap1;Rps20;Mtor;Fam129a;Rpl27a;Stat3;Rps26;Mrpl52;Eef1b2;Uqcc2;Fastkd3;Rpl37a;Rpl19;Eif3k;Trhde;Sorl1;Rps8;Nck2;Rpl10;Sod2;Rpl32;Rps5;Rps15;Prkca;Dyrk1a;Rpl9;Rpl23a;Samd4;Ep300;Ctif;Eif3i;Gapdh-ps15;Trim71;Rpl14;Sod1;Tnrc6b;Rpl8;Ppp1ca;Rpl35;Aka
GO:0099536	synaptic signaling	http://amigo.geneontology.org/amigo/term/GO:0099536	684	203	107.539	1.88768	0	0	11350;11441;11514;11540;11549;11555;11784;11816;11938;11941;12048;12286;12287;12288;12289;12298;12300;12361;12568;12613;12671;12672;12725;12794;13017;13048;13489;13649;13838;13844;13869;14083;14167;14251;14400;14401;14402;14403;14407;14654;14802;14807;148	Grm4;Plg;Ghsr;Rab26;Adrb2;Shc3;Adcy8;Adra1a;Mtor;Pcdhb16;Stat3;Reln;Chrnb3;Lrp8;Cacna1d;Syt10;Gabrb2;Atp2b2;Cartpt;Gria4;Pclo;Sipa1l1;Kcnb1;Itpr3;Vhl;Kmt2a;Ctbp2;Prkca;Stx1b;Tmem108;Arid1b;Hrh2;Rasgrf1;Flot1;Shank2;Cacna1c;Glra1;Grik3;Gabrd;Mef2c;Chrm3;Nt
GO:0099537	trans-synaptic signaling	http://amigo.geneontology.org/amigo/term/GO:0099537	676	202	106.281	1.90061	0	0	11350;11441;11514;11540;11549;11555;11784;11816;11938;11941;12048;12286;12287;12288;12289;12298;12300;12361;12568;12613;12671;12672;12725;12794;13017;13048;13489;13649;13838;13844;13869;14083;14167;14251;14400;14401;14402;14403;14407;14654;14802;14807;148	Grm4;Plg;Ghsr;Rab26;Adrb2;Shc3;Adcy8;Adra1a;Mtor;Pcdhb16;Stat3;Reln;Chrnb3;Lrp8;Cacna1d;Syt10;Gabrb2;Atp2b2;Cartpt;Gria4;Pclo;Sipa1l1;Kcnb1;Itpr3;Vhl;Kmt2a;Ctbp2;Prkca;Stx1b;Tmem108;Arid1b;Hrh2;Rasgrf1;Flot1;Shank2;Cacna1c;Glra1;Grik3;Gabrd;Mef2c;Chrm3;Nt
GO:0007268	chemical synaptic transmission	http://amigo.geneontology.org/amigo/term/GO:0007268	669	200	105.181	1.90149	0	0	11350;11441;11514;11540;11549;11555;11784;11816;11938;11941;12048;12286;12287;12288;12289;12298;12300;12361;12568;12613;12671;12672;12725;12794;13017;13048;13489;13649;13838;13844;13869;14083;14167;14251;14400;14401;14402;14403;14407;14654;14802;14807;148	Grm4;Plg;Ghsr;Rab26;Adrb2;Shc3;Adcy8;Adra1a;Mtor;Pcdhb16;Stat3;Reln;Chrnb3;Lrp8;Cacna1d;Syt10;Gabrb2;Atp2b2;Cartpt;Gria4;Pclo;Sipa1l1;Kcnb1;Itpr3;Vhl;Kmt2a;Ctbp2;Prkca;Stx1b;Tmem108;Arid1b;Hrh2;Rasgrf1;Flot1;Shank2;Cacna1c;Glra1;Grik3;Gabrd;Mef2c;Chrm3;Nt
GO:0098916	anterograde trans-synaptic signaling	http://amigo.geneontology.org/amigo/term/GO:0098916	669	200	105.181	1.90149	0	0	11350;11441;11514;11540;11549;11555;11784;11816;11938;11941;12048;12286;12287;12288;12289;12298;12300;12361;12568;12613;12671;12672;12725;12794;13017;13048;13489;13649;13838;13844;13869;14083;14167;14251;14400;14401;14402;14403;14407;14654;14802;14807;148	Grm4;Plg;Ghsr;Rab26;Adrb2;Shc3;Adcy8;Adra1a;Mtor;Pcdhb16;Stat3;Reln;Chrnb3;Lrp8;Cacna1d;Syt10;Gabrb2;Atp2b2;Cartpt;Gria4;Pclo;Sipa1l1;Kcnb1;Itpr3;Vhl;Kmt2a;Ctbp2;Prkca;Stx1b;Tmem108;Arid1b;Hrh2;Rasgrf1;Flot1;Shank2;Cacna1c;Glra1;Grik3;Gabrd;Mef2c;Chrm3;Nt
GO:0006412	translation	http://amigo.geneontology.org/amigo/term/GO:0006412	555	164	87.2577	1.87949	0	0	11651;11837;11848;12567;13144;13649;14694;14852;16000;16011;16398;17347;17855;17974;18750;19045;19106;19290;19291;19317;19899;19921;19935;19941;19943;19951;19981;19982;19988;20005;20044;20054;20055;20068;20084;20085;20088;20102;20103;20115;20116;20848;213	Rps18;Cdk5rap1;Rps20;Mtor;Fam129a;Rpl27a;Stat3;Rps26;Mrpl52;Eef1b2;Uqcc2;Fastkd3;Rpl37a;Rpl19;Eif3k;Rps8;Nck2;Rpl10;Rpl32;Rps5;Rps15;Prkca;Rpl9;Rpl23a;Samd4;Ep300;Ctif;Eif3i;Gapdh-ps15;Trim71;Rpl14;Tnrc6b;Rpl8;Ppp1ca;Rpl35;Akap6;Mrps23;Rps7;Pura;Rpl13;Rpl
GO:0000902	cell morphogenesis	http://amigo.geneontology.org/amigo/term/GO:0000902	987	253	155.177	1.63039	1.11022e-16	3.22967e-14	11350;11441;11540;11674;11735;11787;11816;11835;11848;11858;11941;11994;12168;12215;12286;12361;12561;12568;12704;12759;12808;12954;13047;13048;13144;13169;13193;13405;13430;13489;13508;13518;13544;13640;13649;13723;13800;13823;13838;13844;14009;14026;140	Asxl1;Fat1;Ptpro;Rere;Xlr4b;Epb41l3;Reln;Ptprm;Cdh4;Lrp8;Rhov;Sema4d;Myo16;Dlc1;Map4k4;Atp2b2;Nrn1l;Cib1;Dst;Sipa1l1;Flrt1;Itgb3;Stk24;Lrp4;Sema6d;Enah;Prkca;Syne3;Nefh;Atxn2;Palm2;Tmem108;Ep300;Hrh2;Lats2;Flot1;Shank2;Trpc6;Ntrk3;Frmd6;Raph1;Usp9x;Mef2c;
GO:0043043	peptide biosynthetic process	http://amigo.geneontology.org/amigo/term/GO:0043043	572	167	89.9305	1.85699	1.11022e-16	3.22967e-14	11651;11837;11848;12567;13144;13405;13649;14694;14852;16000;16011;16398;17347;17855;17974;18548;18750;19045;19106;19290;19291;19317;19899;19921;19935;19941;19943;19951;19981;19982;19988;20005;20044;20054;20055;20068;20084;20085;20088;20102;20103;20115;201	Rps18;Cdk5rap1;Rps20;Mtor;Fam129a;Rpl27a;Stat3;Rps26;Mrpl52;Eef1b2;Uqcc2;Fastkd3;Rpl37a;Rpl19;Eif3k;Rps8;Nck2;Rpl10;Rpl32;Rps5;Rps15;Prkca;Rpl9;Rpl23a;Samd4;Ep300;Ctif;Eif3i;Gapdh-ps15;Trim71;Rpl14;Tnrc6b;Rpl8;Ppp1ca;Rpl35;Akap6;Mrps23;Rps7;Pura;Rpl13;Rpl
GO:0044093	positive regulation of molecular function	http://amigo.geneontology.org/amigo/term/GO:0044093	1577	366	247.938	1.47618	2.22045e-16	6.06787e-14	11350;11418;11441;11481;11514;11517;11519;11544;11549;11555;11651;11682;11690;11735;11816;11818;11835;11848;12034;12125;12288;12289;12293;12298;12300;12310;12372;12455;12520;12549;12568;12663;12753;12759;12856;13017;13163;13196;13405;13430;13489;13544;136	Tagap;Tagap1;Grm4;Iqsec3;Crtc3;Fpr2;Apoh;Sipa1l2;Gtf2h4;Sash1;Chml;Trim14;Adrb2;Adcy8;Ppargc1b;Kcnc1;Adra1a;Hipk2;Usp6nl;Afdn;Stat3;Reln;Lrp8;Cacna1d;Sema4d;Dlc1;Hdac4;Rassf2;Arhgef12;Map4k4;Cartpt;Asap1;Sorl1;Hmbox1;Cib1;Ngb;Sipa1l1;Tnks;Brd4;Itgb3;Kmt2a
GO:0042325	regulation of phosphorylation	http://amigo.geneontology.org/amigo/term/GO:0042325	1481	348	232.844	1.49456	2.22045e-16	6.06787e-14	11350;11441;11477;11481;11514;11540;11549;11555;11556;11651;11682;11796;11816;11835;11848;11920;12034;12154;12155;12166;12168;12310;12402;12411;12442;12455;12520;12539;12568;12580;12652;12759;12805;12866;12954;13019;13163;13202;13405;13489;13508;13544;136	Grm4;Fndc1;Fpr2;Ntsr2;Cdk5rap1;Acvr1;Sash1;Garem1;Adrb2;Sla2;Notch2;Adcy8;Ppargc1b;Adra1a;Mtor;Hipk2;Fam129a;Stat3;Deptor;Enpp1;Reln;Uqcc2;Ros1;Lrp8;Socs2;Oprd1;Sema4d;Ksr2;Dusp26;Hdac4;Rassf2;Map4k4;Rarres2;Cartpt;Sorl1;Ptpn22;Nck2;Lrrk1;Cib1;St5;Wdfy2;P
GO:0006366	transcription by RNA polymerase II	http://amigo.geneontology.org/amigo/term/GO:0006366	1926	431	302.808	1.42334	3.33067e-16	8.83411e-14	11350;11477;11481;11555;11651;11695;11835;11848;11863;11864;11908;11920;12013;12014;12154;12155;12166;12168;12355;12361;12393;12396;12455;12520;12571;12572;12622;12753;12952;12953;12971;13017;13047;13048;13163;13433;13435;13489;13496;13649;13709;13714;138	Crtc3;Asxl1;Acvr1;Elf1;Zfp609;Gtf2h4;Lyl1;Bach1;Adrb2;Sla2;Notch2;Ppargc1b;Arid1a;Zmiz1;Ankrd2;Hipk2;Smarcd3;Mlxip;Dpf3;Stat3;Lrp8;Spen;Zbtb2;Hcfc1;Sema4d;Dusp26;Hdac4;Chd7;Kat6b;Foxs1;Mxd3;Hmbox1;Rtf1;Nck2;Stat5b;Ncor2;Rpl10;Sod2;Phb;Rad54l2;Tnks;Brd4;Vh
GO:0043933	protein-containing complex subunit organization	http://amigo.geneontology.org/amigo/term/GO:0043933	1857	418	291.96	1.4317	4.44089e-16	1.14423e-13	11303;11307;11350;11409;11514;11519;11555;11567;11595;11641;11674;11690;11796;11816;11835;11837;11846;11848;11908;11920;11983;12121;12125;12325;12372;12759;12808;12856;12866;12954;13046;13144;13163;13169;13196;13405;13417;13424;13548;14007;14026;14083;140	Apom;Crtc3;Acan;Kcng3;Adrb2;Adcy8;Dnaaf5;Arid1a;Kcnc1;Mtor;Smarcd3;Chrnb3;Uqcc2;Scube1;Ndufb10;Oprd1;Hcfc1;Fastkd3;Eif3k;Asap1;Kat6b;Sorl1;Ttbk2;Nck2;Ndufa2;Mtss1;Cib1;Rpl10;Sod2;Kcnb1;Kcna2;Itpr3;H1foo;Akap2;Kif24;Vhl;Rps5;Kmt2a;Lrp4;Rps15;Kctd5;Gnaq;Dyr
GO:0055085	transmembrane transport	http://amigo.geneontology.org/amigo/term/GO:0055085	1408	332	221.367	1.49977	8.88178e-16	2.22489e-13	11303;11307;11350;11418;11441;11555;11651;11735;11740;11936;11938;11941;11946;11949;11973;11984;11987;12286;12287;12288;12289;12293;12298;12300;12372;12512;12722;12725;12728;12794;12856;12857;12864;12866;12867;12868;13358;13405;13430;13483;13489;13521;136	Rem1;Abca3;Atp6v0c;Slc9a9;Kcng3;Slc38a1;Adrb2;Cnnm2;Kcnc1;Slco5a1;Mtor;Aqp12;Enpp1;Reln;Chrnb3;Stxbp4;Cacna1d;Cox4i2;Tst;Ano10;Micu2;Kcnh5;Slc7a1;Gabrb2;Atp2b2;Slc43a2;Slc23a2;Chd7;Slc8a1;Gria4;Kcnj3;Abca8a;Ptpn22;C1qtnf12;Kcnb1;Kcna2;Itpr3;Slc41a2;Scnn1b
GO:0010975	regulation of neuron projection development	http://amigo.geneontology.org/amigo/term/GO:0010975	553	160	86.9433	1.84028	1.11022e-15	2.70594e-13	11350;11567;11651;11816;11848;11858;11881;11908;12168;12286;12361;12396;12492;12561;12568;12704;12805;12808;13047;13048;13193;13196;13405;13430;13508;13544;13640;13838;13844;13857;14083;14268;14972;16001;16202;16438;16443;16570;16971;16974;16975;17257;172	Xlr4b;Mtor;Reln;Cdh4;Lrp8;Sema4d;Map4k4;Asap1;Cib1;Sipa1l1;Stk24;Lrp4;Sema6d;Stx1b;Ep300;Itsn1;Shank2;Trpc6;Ntrk3;Scarb2;Mef2c;Zeb2;Creb3l2;Plxna4;Rims2;Kat2b;Sema6a;Syt2;Unc13a;Hecw2;Plk5;Cacna1a;Trpc5;Hecw1;Nme2;Shtn1;Psen1;Dscam;Trim67;Cux1;Kalrn;Dvl3;
GO:0009967	positive regulation of signal transduction	http://amigo.geneontology.org/amigo/term/GO:0009967	1459	341	229.386	1.48658	1.33227e-15	3.0036e-13	11350;11441;11477;11481;11517;11540;11549;11555;11556;11651;11682;11816;11835;11848;11920;11983;11984;12034;12125;12154;12155;12166;12168;12300;12402;12512;12520;12652;12759;13017;13019;13048;13144;13163;13202;13489;13544;13607;13617;13649;13731;13838;138	Grm4;Ghsr;Fpr2;Atp6v0c;Ntsr2;Asxl1;Acvr1;Sash1;Garem1;Adrb2;Sla2;Notch2;Lgr4;Zmiz1;Adra1a;Mtor;Hipk2;Stat3;Reln;Rgl2;Scube1;Ros1;Sema4d;Ksr2;Rassf2;Map4k4;Cartpt;Ptpn22;Nck2;Lrrk1;C1qtnf12;Cib1;St5;Phb;Dok4;Rad9a;Tnks;Brd4;Itgb3;Ctbp2;Nfat5;Prkca;Nacc2;Ir
GO:0060284	regulation of cell development	http://amigo.geneontology.org/amigo/term/GO:0060284	1000	252	157.221	1.60284	1.33227e-15	3.0036e-13	11350;11567;11651;11816;11848;11858;11881;11908;12154;12166;12168;12286;12361;12396;12492;12561;12568;12704;12753;12805;12808;13047;13048;13193;13196;13405;13430;13489;13508;13544;13640;13838;13844;13857;13869;14083;14118;14268;14561;14633;14634;14912;149	Zfp609;Xlr4b;Notch2;Mtor;Smarcd3;Afdn;Stat3;Reln;Cdh4;Lrp8;Socs2;Spen;Sema4d;Hdac4;Map4k4;Chd7;Fdps;Asap1;Sorl1;Cib1;Sipa1l1;Itgb3;Stk24;Lrp4;Sema6d;Hdac9;Stx1b;Ep300;Il6st;Itsn1;Shank2;Hes5;Trpc6;Ntrk3;Scarb2;Mef2c;Lta;Ctdp1;Zeb2;Creb3l2;Sox5;Plxna4;Grip
GO:0048812	neuron projection morphogenesis	http://amigo.geneontology.org/amigo/term/GO:0048812	610	172	95.9049	1.79344	1.33227e-15	3.0036e-13	11350;11441;11540;11735;11787;11816;11848;11858;12168;12215;12286;12361;12561;12568;12704;12759;12808;13047;13048;13169;13193;13405;13430;13489;13508;13518;13544;13640;13649;13723;13800;13823;13838;13844;14009;14026;14042;14083;14183;14251;14268;14633;146	Ptpro;Rere;Xlr4b;Epb41l3;Reln;Ptprm;Cdh4;Lrp8;Sema4d;Myo16;Map4k4;Nrn1l;Dst;Sipa1l1;Flrt1;Stk24;Lrp4;Sema6d;Enah;Prkca;Nefh;Atxn2;Tmem108;Ep300;Flot1;Shank2;Trpc6;Ntrk3;Raph1;Usp9x;Ntng1;Zeb2;Ablim1;Plxna4;Spg11;Adarb1;Rims2;Sema6a;Syt2;Lmtk2;Farp1;Unc13a
GO:0050804	modulation of chemical synaptic transmission	http://amigo.geneontology.org/amigo/term/GO:0050804	481	144	75.6234	1.90417	1.55431e-15	3.41873e-13	11350;11441;11514;11540;11549;11555;11784;11816;11938;11941;12048;12286;12287;12289;12298;12300;12361;12568;12613;12794;13048;13489;13649;13838;13844;13869;14083;14251;14802;14807;14811;14812;14816;14823;15461;15466;16440;16500;16510;16573;16773;16975;172	Grm4;Plg;Ghsr;Rab26;Adrb2;Adcy8;Adra1a;Mtor;Stat3;Reln;Chrnb3;Lrp8;Cacna1d;Atp2b2;Gria4;Sipa1l1;Kcnb1;Itpr3;Vhl;Kmt2a;Prkca;Stx1b;Tmem108;Hrh2;Rasgrf1;Flot1;Shank2;Grik3;Mef2c;Ntng1;Spg11;Grip2;Nos1;Tshz3;Rims2;Cacna1b;Chrm2;Syt2;Erc1;Unc13a;Cacna1a;Hras;
GO:0099177	regulation of trans-synaptic signaling	http://amigo.geneontology.org/amigo/term/GO:0099177	482	144	75.7806	1.90022	1.77636e-15	3.81409e-13	11350;11441;11514;11540;11549;11555;11784;11816;11938;11941;12048;12286;12287;12289;12298;12300;12361;12568;12613;12794;13048;13489;13649;13838;13844;13869;14083;14251;14802;14807;14811;14812;14816;14823;15461;15466;16440;16500;16510;16573;16773;16975;172	Grm4;Plg;Ghsr;Rab26;Adrb2;Adcy8;Adra1a;Mtor;Stat3;Reln;Chrnb3;Lrp8;Cacna1d;Atp2b2;Gria4;Sipa1l1;Kcnb1;Itpr3;Vhl;Kmt2a;Prkca;Stx1b;Tmem108;Hrh2;Rasgrf1;Flot1;Shank2;Grik3;Mef2c;Ntng1;Spg11;Grip2;Nos1;Tshz3;Rims2;Cacna1b;Chrm2;Syt2;Erc1;Unc13a;Cacna1a;Hras;
GO:0050808	synapse organization	http://amigo.geneontology.org/amigo/term/GO:0050808	429	132	67.4479	1.95707	2.22045e-15	4.65674e-13	11350;11418;11441;11519;11735;11816;11848;11941;12217;12286;12298;12300;12361;12568;12613;13017;13048;13169;13489;13497;13508;13640;13838;13844;13869;14083;14183;14812;16001;16180;16337;16443;16975;17257;17260;17918;18163;18191;18211;18212;18213;18472;187	Iqsec3;Ghsr;Ptpro;Xlr4b;Pcdhb16;Reln;Lrp8;Atp2b2;Utrn;Pclo;Sipa1l1;Flrt1;Vhl;Lrp4;Ctbp2;Prkca;Sez6l;Nefh;Tmem108;Itsn1;Shank2;Ntrk3;Mef2c;Ntng1;Grip2;Rims2;Chd4;Mdga1;Erc1;Farp1;Unc13a;Rer1;Cacna1a;Psen1;Cnksr2;Dscam;Ank3;Cacnb4;Ppfia2;Cacng2;Kalrn;Ctnnd2
GO:0045664	regulation of neuron differentiation	http://amigo.geneontology.org/amigo/term/GO:0045664	715	193	112.413	1.71688	2.9976e-15	6.14372e-13	11350;11567;11651;11816;11848;11858;11881;11908;12168;12286;12361;12396;12492;12561;12568;12704;12805;12808;13047;13048;13193;13196;13405;13430;13508;13544;13640;13838;13844;13857;14083;14268;14561;14633;14634;14972;15208;15903;16001;16202;16438;16443;165	Xlr4b;Mtor;Reln;Cdh4;Lrp8;Socs2;Sema4d;Map4k4;Asap1;Cib1;Sipa1l1;Stk24;Lrp4;Sema6d;Stx1b;Ep300;Itsn1;Shank2;Hes5;Trpc6;Ntrk3;Scarb2;Mef2c;Zeb2;Creb3l2;Sox5;Plxna4;Grip2;Rims2;Tgif2;Kat2b;Zfp536;Sema6a;Syt2;Ncoa1;Dio3;Unc13a;Hecw2;Plk5;Cacna1a;Trpc5;Hecw1;
GO:0050767	regulation of neurogenesis	http://amigo.geneontology.org/amigo/term/GO:0050767	872	225	137.097	1.64118	3.10862e-15	6.22968e-13	11350;11567;11651;11816;11848;11858;11881;11908;12166;12168;12286;12361;12396;12492;12561;12568;12704;12805;12808;13047;13048;13193;13196;13405;13430;13489;13508;13544;13640;13838;13844;13857;13869;14083;14268;14561;14633;14634;14912;14972;15208;15903;160	Zfp609;Xlr4b;Mtor;Smarcd3;Afdn;Stat3;Reln;Cdh4;Lrp8;Socs2;Spen;Sema4d;Map4k4;Chd7;Asap1;Sorl1;Cib1;Sipa1l1;Stk24;Lrp4;Sema6d;Stx1b;Ep300;Il6st;Itsn1;Shank2;Hes5;Trpc6;Ntrk3;Scarb2;Mef2c;Lta;Zeb2;Creb3l2;Sox5;Plxna4;Grip2;Nos1;Rims2;Tgif2;Kat2b;Zfp536;Sema
GO:0034220	ion transmembrane transport	http://amigo.geneontology.org/amigo/term/GO:0034220	1028	256	161.623	1.58393	3.33067e-15	6.52956e-13	11303;11350;11418;11441;11555;11651;11735;11936;11938;11941;11946;11949;11973;11984;11987;12286;12287;12288;12289;12293;12298;12300;12372;12512;12722;12725;12728;12794;12856;12857;12864;12866;12867;12868;13358;13405;13430;13483;13489;13521;13617;13723;138	Rem1;Atp6v0c;Slc9a9;Kcng3;Slc38a1;Adrb2;Cnnm2;Kcnc1;Mtor;Reln;Chrnb3;Cacna1d;Cox4i2;Ano10;Micu2;Kcnh5;Slc7a1;Gabrb2;Atp2b2;Slc43a2;Slc23a2;Chd7;Slc8a1;Gria4;Kcnj3;Ptpn22;Kcnb1;Kcna2;Itpr3;Slc41a2;Scnn1b;Kcnj6;Itgb3;Tesc;Tmem266;Prkca;Kcnmb3;Rasgrf1;Ryr2;S
GO:0051960	regulation of nervous system development	http://amigo.geneontology.org/amigo/term/GO:0051960	983	247	154.548	1.59821	3.55271e-15	6.81667e-13	11350;11418;11567;11651;11816;11848;11858;11881;11908;12166;12168;12286;12361;12396;12492;12561;12568;12704;12805;12808;13047;13048;13193;13196;13405;13430;13489;13508;13544;13640;13838;13844;13857;13869;14083;14268;14561;14633;14634;14912;14972;15208;159	Ghsr;Zfp609;Xlr4b;Mtor;Smarcd3;Afdn;Stat3;Reln;Cdh4;Lrp8;Socs2;Spen;Sema4d;Map4k4;Chd7;Asap1;Sorl1;Cib1;Sipa1l1;Flrt1;Stk24;Lrp4;Sema6d;Prkca;Stx1b;Ep300;Il6st;Itsn1;Shank2;Hes5;Trpc6;Ntrk3;Scarb2;Mef2c;Lta;Zeb2;Creb3l2;Sox5;Plxna4;Grip2;Nos1;Rims2;Mdga1;
GO:0032270	positive regulation of cellular protein metabolic process	http://amigo.geneontology.org/amigo/term/GO:0032270	1508	348	237.089	1.4678	4.21885e-15	7.92616e-13	11350;11441;11477;11481;11514;11549;11555;11556;11651;11682;11796;11816;11835;11848;11863;11920;11983;12034;12125;12154;12155;12166;12168;12234;12310;12455;12520;12567;12568;12652;12759;12805;12954;13019;13163;13202;13433;13489;13544;13548;13617;13640;136	Grm4;Fndc1;Fpr2;Ntsr2;Cdk5rap1;Acvr1;Sash1;Garem1;Adrb2;Notch2;Adcy8;Adra1a;Mtor;Hipk2;Fam129a;Stat3;Reln;Uqcc2;Ros1;Lrp8;Oprd1;Sema4d;Ksr2;Dusp26;Fastkd3;Dlc1;Hdac4;Rassf2;Map4k4;Rarres2;Cartpt;Rtf1;Ptpn22;Nck2;Lrrk1;Ncor2;Cib1;St5;Wdfy2;Phb;Dok4;Brd4;Km
GO:0098655	cation transmembrane transport	http://amigo.geneontology.org/amigo/term/GO:0098655	771	204	121.217	1.68293	4.44089e-15	8.17305e-13	11350;11418;11555;11735;11936;11938;11941;11946;11949;11973;11984;11987;12286;12287;12288;12289;12293;12298;12300;12372;12512;12725;12728;12794;12856;12857;12864;12866;12867;12868;13405;13430;13483;13489;13617;13844;14167;14428;14652;14811;14812;15165;154	Rem1;Atp6v0c;Slc9a9;Kcng3;Adrb2;Cnnm2;Kcnc1;Reln;Cacna1d;Cox4i2;Micu2;Kcnh5;Slc7a1;Atp2b2;Chd7;Slc8a1;Kcnj3;Ptpn22;Kcnb1;Kcna2;Itpr3;Slc41a2;Scnn1b;Kcnj6;Itgb3;Tesc;Kcnmb3;Rasgrf1;Ryr2;Shank2;Ank2;Trpc6;Cacna1c;Kcnk13;Mef2c;Lrrc26;Fxyd2;Nos1;Cacna1b;Slc9a
GO:0048858	cell projection morphogenesis	http://amigo.geneontology.org/amigo/term/GO:0048858	627	174	98.5776	1.76511	4.88498e-15	8.81055e-13	11350;11441;11540;11735;11787;11816;11848;11858;12168;12215;12286;12361;12561;12568;12704;12759;12808;13047;13048;13169;13193;13405;13430;13489;13508;13518;13544;13640;13649;13723;13800;13823;13838;13844;14009;14026;14042;14083;14183;14251;14268;14633;146	Ptpro;Rere;Xlr4b;Epb41l3;Reln;Ptprm;Cdh4;Lrp8;Sema4d;Myo16;Map4k4;Nrn1l;Dst;Sipa1l1;Flrt1;Itgb3;Stk24;Lrp4;Sema6d;Enah;Prkca;Nefh;Atxn2;Tmem108;Ep300;Flot1;Shank2;Trpc6;Ntrk3;Raph1;Usp9x;Ntng1;Zeb2;Ablim1;Plxna4;Spg11;Adarb1;Rims2;Sema6a;Syt2;Lmtk2;Farp1;

## Sheet:  DFP KEGG top50
geneSet	description	link	size	overlap	expect	enrichmentRatio	pValue	FDR	overlapId	userId
mmu04714	Thermogenesis	http://www.kegg.jp/kegg-bin/show_pathway?mmu04714+104130+108079+110323+11514+11515+11556+11946+11949+12856+12857+12859+12864+12866+12867+12868+12896+12913+15461+17991+17992+17995+18160+19016+19017+19091+20104+20112+20463+20586+20662+20663+208647+208677+22	230	101	40.858	2.47198	0	0	104130;108079;110323;11514;11515;11556;11946;11949;12856;12857;12859;12864;12866;12867;12868;12896;12913;15461;17991;17992;17995;18160;19016;19017;19091;20104;20112;20463;20586;20662;20663;208647;208677;22227;22272;22273;225887;226646;228033;230075;231991	Rps6ka2;Adcy8;Arid1a;Mtor;Smarcd3;Dpf3;Ndufb10;Cox4i2;Ndufa2;Zfp516;Creb3;Creb3l3;Arid1b;Rptor;Ndufb9;Creb3l2;Adcy9;Ndufb5;Sos2;Kdm3b;Sos1;Pparg;Hras;Uqcrh;Cox7a2l;Creb5;Sdhb;Ndufs3;Ndufb7;Adcy1;Ndufv1;Atp5j2;Smarcc2;Ndufb11;Ndufs6;Atp5c1;Actl6b;Atp5o;Atp
mmu05016	Huntington disease	http://www.kegg.jp/kegg-bin/show_pathway?mmu05016+104130+105675+110323+11740+11946+11949+12757+12857+12859+12864+12866+12867+12868+12913+12914+13411+13417+14682+14775+14812+15194+16438+17991+17992+17995+18795+18796+18798+19016+19017+19712+20020+20021+2046	194	90	34.4628	2.61151	0	0	104130;105675;110323;11740;11946;11949;12757;12857;12859;12864;12866;12867;12868;12913;12914;13411;13417;14682;14775;14812;15194;16438;17991;17992;17995;18795;18796;18798;19016;19017;19712;20020;20021;20463;20655;20656;208647;208677;215114;22227;22272;222	Ndufb10;Cox4i2;Ndufa2;Creb3;Sod2;Creb3l3;Polr2c;Gnaq;Ep300;Htt;Ndufb9;Creb3l2;Sod1;Ndufb5;Crebbp;Pparg;Uqcrh;Cox7a2l;Creb5;Sdhb;Plcb1;Ndufs3;Polr2a;Ndufb7;Ndufv1;Ndufb11;Polr2f;Ndufs6;Atp5c1;Atp5o;Sdhc;Cox5b;Ndufb2;Cox7a2;Dnah10;Gpx1;Ndufb4;Dnal4;Ndufa7;N
mmu03010	Ribosome	http://www.kegg.jp/kegg-bin/show_pathway?mmu03010+100043813+100502825+107732+107734+110954+114641+11837+14109+19896+19899+19921+19935+19941+19942+19943+19951+19981+19982+19988+20005+20042+20044+20054+20055+20068+20084+20085+20088+20102+20103+20104+20115+2	175	86	31.0876	2.76638	0	0	100043813;100502825;107732;107734;110954;114641;11837;14109;19896;19899;19921;19935;19941;19942;19943;19951;19981;19982;19988;20005;20042;20044;20054;20055;20068;20084;20085;20088;20102;20103;20104;20115;20116;22186;24030;26451;268449;269261;26961;270106;	Rps18;Rps20;Rpl27a;Rps26;Rpl37a;Rpl19;Rps8;Rpl10;Rpl32;Rps5;Rps15;Rpl9;Rpl23a;Rps25;Rps10;Rpl14;Rpl37;Rpl10a;Rpl8;Rpl35;Rps7;Rpl13;Rpl11;Rps23;Rps27;Mrpl15;Rps21;Rpl12;Mrpl30;Rps19;Rpl36;Rps27a;Rpl18a;Rpl24;Rps13;Rps3;Mrpl16;Fau;Rpl38;Rps14;Rplp1;Rpl18;Rp
mmu05010	Alzheimer disease	http://www.kegg.jp/kegg-bin/show_pathway?mmu05010+100042025+104130+110323+11816+11938+11946+11949+12288+12289+12568+12857+12859+12864+12866+12867+12868+14433+14682+14811+14812+15108+16438+16440+16971+17991+17992+17995+18125+18795+18796+18798+19057+19059+1	175	80	31.0876	2.57337	0	0	100042025;104130;110323;11816;11938;11946;11949;12288;12289;12568;12857;12859;12864;12866;12867;12868;14433;14682;14811;14812;15108;16438;16440;16971;17991;17992;17995;18125;18795;18796;18798;19057;19059;19164;20463;22272;22273;225887;226641;226646;228033	Gapdh;Ndufb10;Cacna1d;Cox4i2;Ndufa2;Itpr3;Gnaq;Cacna1c;Gapdh-ps15;Ndufb9;Nos1;Ndufb5;Uqcrh;Cox7a2l;Sdhb;Plcb1;Ndufs3;Psen1;Ern1;Ndufb7;Ndufv1;Hsd17b10;Lrp1;Ndufb11;Ndufs6;Atf6;Atp5c1;Atp5o;Sdhc;Cox5b;Ndufb2;Cox7a2;Gsk3b;Ndufb4;Ndufa7;Ndufs2;Cox7c;Ndufv3;N
mmu00190	Oxidative phosphorylation	http://www.kegg.jp/kegg-bin/show_pathway?mmu00190+104130+110323+110935+114143+11946+11949+11973+11984+12856+12857+12859+12864+12866+12867+12868+17991+17992+17995+20463+22272+22273+225887+226646+228033+230075+27425+28080+407785+54411+57423+595136+66043+660	134	65	23.8042	2.73061	2.22045e-16	1.42553e-14	104130;110323;110935;114143;11946;11949;11973;11984;12856;12857;12859;12864;12866;12867;12868;17991;17992;17995;20463;22272;22273;225887;226646;228033;230075;27425;28080;407785;54411;57423;595136;66043;66046;66052;66091;66108;66144;66152;66218;66377;66416	Atp6v0c;Ndufb10;Cox4i2;Ndufa2;Ndufb9;Ndufb5;Uqcrh;Cox7a2l;Sdhb;Ndufs3;Ndufb7;Ndufv1;Atp5j2;Ndufb11;Ndufs6;Atp5c1;Atp5o;Atp5l;Sdhc;Cox5b;Ndufb2;Cox7a2;Atp6v1b1;Ndufb4;Ndufa7;Ndufs2;Cox17;Cox7c;Ndufv3;Ndufs8;Ndufa13;Atp6v1f;Atp5e;Ndufa8;Cox6c;Cox6b1;Ndufa11
mmu05012	Parkinson disease	http://www.kegg.jp/kegg-bin/show_pathway?mmu05012+104130+105675+110323+11540+11740+11946+11949+12857+12859+12864+12866+12867+12868+13489+140499+17991+17992+17995+20463+22187+22223+22272+22273+225887+226646+228033+230075+28080+407785+57320+595136+64704+660	144	64	25.5807	2.50189	6.70575e-14	3.58757e-12	104130;105675;110323;11540;11740;11946;11949;12857;12859;12864;12866;12867;12868;13489;140499;17991;17992;17995;20463;22187;22223;22272;22273;225887;226646;228033;230075;28080;407785;57320;595136;64704;66043;66046;66052;66091;66108;66152;66218;66377;66416	Ndufb10;Cox4i2;Ndufa2;Ndufb9;Ndufb5;Uqcrh;Cox7a2l;Sdhb;Ndufs3;Ndufb7;Ndufv1;Ndufb11;Ndufs6;Atp5c1;Atp5o;Sdhc;Cox5b;Ndufb2;Cox7a2;Ndufb4;Ndufa7;Ndufs2;Cox7c;Ndufv3;Ndufs8;Ndufa13;Atp5e;Ndufa8;Cox6c;Cox6b1;Park7;Ndufa11;Cox4i1;Uqcrq;Uchl1;Atp5g3;Uqcr10;Atp5
mmu04932	Non-alcoholic fatty liver disease (NAFLD)	http://www.kegg.jp/kegg-bin/show_pathway?mmu04932+104130+108079+110323+11651+12125+12857+12859+12864+12866+12867+12868+16337+16367+16476+16847+17991+17992+17995+18706+20463+208104+21428+22272+22273+225887+226646+230075+23797+26408+26414+384783+407785+5663	151	64	26.8242	2.38591	9.65783e-13	4.4288e-11	104130;108079;110323;11651;12125;12857;12859;12864;12866;12867;12868;16337;16367;16476;16847;17991;17992;17995;18706;20463;208104;21428;22272;22273;225887;226646;230075;23797;26408;26414;384783;407785;56637;595136;66046;66052;66091;66108;66152;66218;66377	Mlxip;Ndufb10;Cox4i2;Ndufa2;Irs1;Ndufb9;Ndufb5;Uqcrh;Cox7a2l;Sdhb;Ndufs3;Ern1;Bcl2l11;Pik3cb;Ndufb7;Ndufv1;Ndufb11;Ndufs6;Sdhc;Cox5b;Ndufb2;Cox7a2;Gsk3b;Prkaa2;Ndufb4;Ndufa7;Ndufs2;Jun;Cox7c;Ndufv3;Ndufs8;Ndufa13;Mapk10;Ndufa8;Cox6c;Cox6b1;Irs2;Ndufa11;Co
mmu04723	Retrograde endocannabinoid signaling	http://www.kegg.jp/kegg-bin/show_pathway?mmu04723+104130+11514+11515+116837+12286+12287+12288+12289+14400+14401+14402+14403+14407+14682+14693+14700+14707+14708+14802+14816+16438+16440+16519+16522+17991+17992+17995+18750+18751+18795+18796+18798+225887+2266	150	60	26.6465	2.2517	9.01644e-11	3.61785e-09	104130;11514;11515;116837;12286;12287;12288;12289;14400;14401;14402;14403;14407;14682;14693;14700;14707;14708;14802;14816;16438;16440;16519;16522;17991;17992;17995;18750;18751;18795;18796;18798;225887;226646;230075;26414;26415;407785;432530;53623;595136;6	Adcy8;Ndufb10;Cacna1d;Gabrb2;Gria4;Kcnj3;Ndufa2;Itpr3;Kcnj6;Gnaq;Prkca;Cacna1c;Gabrd;Ndufb9;Adcy9;Cacna1b;Ndufb5;Gng7;Cacna1a;Plcb1;Ndufs3;Ndufb7;Adcy1;Ndufv1;Ndufb11;Gabrb3;Ndufs6;Ndufb2;Grm1;Ndufb4;Ndufa7;Ndufs2;Gng10;Ndufv3;Ndufs8;Ndufa13;Mapk10;Ndufa8
mmu04022	cGMP-PKG signaling pathway	http://www.kegg.jp/kegg-bin/show_pathway?mmu04022+100502876+105675+110893+11514+11515+11549+11552+11555+11556+11651+11740+11848+11936+11938+11941+12288+12289+12913+13617+140781+14674+14682+14886+16337+16367+16438+16440+16531+17258+17260+18018+18158+18160+	168	63	29.8441	2.11097	7.2494e-10	2.58562e-08	100502876;105675;110893;11514;11515;11549;11552;11555;11556;11651;11740;11848;11936;11938;11941;12288;12289;12913;13617;140781;14674;14682;14886;16337;16367;16438;16440;16531;17258;17260;18018;18158;18160;18386;18576;18754;18795;18796;18798;19045;19057;19	Adrb2;Adcy8;Adra1a;Cacna1d;Oprd1;Atp2b2;Slc8a1;Creb3;Itpr3;Creb3l3;Gnaq;Irs1;Kcnmb3;Trpc6;Cacna1c;Mef2c;Creb3l2;Fxyd2;Adcy9;Ppp1ca;Creb5;Plcb1;Cngb1;Nfatc1;Adcy1;Atp2b3;Atp1a2;Slc8a3;Kcnma1;Mylk3;Map2k2;Pde3a;Adrb3;Gtf2ird1;Irs2;Itpr1;Insr;Kcnmb4;Ppp3r2;R
mmu04024	cAMP signaling pathway	http://www.kegg.jp/kegg-bin/show_pathway?mmu04024+109880+11514+11515+11517+11540+11555+11651+11848+11936+11938+11941+12288+12289+12325+12913+12914+13489+13617+14634+14652+14802+14811+14812+15557+16476+17200+17356+18018+18160+18576+18578+18706+18806+19045+	198	66	35.1734	1.87642	6.78691e-08	2.1786e-06	109880;11514;11515;11517;11540;11555;11651;11848;11936;11938;11941;12288;12289;12325;12913;12914;13489;13617;14634;14652;14802;14811;14812;15557;16476;17200;17356;18018;18160;18576;18578;18706;18806;19045;19049;19206;19878;20191;208188;208647;208677;21844	Ghsr;Adrb2;Adcy8;Afdn;Cacna1d;Atp2b2;Gria4;Creb3;Creb3l3;Ep300;Ryr2;Cacna1c;Creb3l2;Fxyd2;Adcy9;Ppp1ca;Chrm2;Adcyap1r1;Crebbp;Creb5;Cngb1;Nfatc1;Pik3cb;Adcy1;Gabbr2;Rapgef4;Ghrl;Mc2r;Atp2b3;Atp1a2;Adcy10;Vav3;Map2k2;Jun;Pde3a;Mapk10;Glp1r;Gria3;Tnni3;Braf
mmu04728	Dopaminergic synapse	http://www.kegg.jp/kegg-bin/show_pathway?mmu04728+11651+12286+12287+12288+12289+12325+12753+12913+13489+14682+14693+14700+14707+14708+14802+14811+14812+16438+16440+16519+16522+16573+18750+18751+18795+18796+18798+19045+19049+19057+208647+208677+216869+2177	135	45	23.9819	1.87642	8.25541e-06	0.000240908	11651;12286;12287;12288;12289;12325;12753;12913;13489;14682;14693;14700;14707;14708;14802;14811;14812;16438;16440;16519;16522;16573;18750;18751;18795;18796;18798;19045;19049;19057;208647;208677;216869;21770;225849;231991;235542;23797;26414;26415;26932;536	Cacna1d;Gria4;Kcnj3;Creb3;Itpr3;Kcnj6;Creb3l3;Gnaq;Prkca;Cacna1c;Creb3l2;Cacna1b;Ppp1ca;Gng7;Cacna1a;Creb5;Plcb1;Kif5b;Ppp2r5e;Gsk3b;Clock;Gng10;Ppp2r5b;Caly;Mapk10;Itpr1;Ppp2r3a;Gria3;Ppp2r5d;Grin2a;Camk2g;Plcb2;Arrb2;Ppp3cc;Ppp1r1b;Plcb4;Grin2b;Mapk13;A
mmu04150	mTOR signaling pathway	http://www.kegg.jp/kegg-bin/show_pathway?mmu04150+108079+109880+110935+11651+11848+11973+13544+14245+15461+16000+16001+16337+16367+16974+18607+18706+18750+18751+19211+20104+20112+20662+20663+23797+252875+26396+268933+27401+277854+319481+329679+52187+56430	153	49	27.1795	1.80283	1.15929e-05	0.000290955	108079;109880;110935;11651;11848;11973;13544;14245;15461;16000;16001;16337;16367;16974;18607;18706;18750;18751;19211;20104;20112;20662;20663;23797;252875;26396;268933;27401;277854;319481;329679;52187;56430;56637;56716;56717;57265;64930;66096;66144;66508;6	Rps6ka2;Mtor;Deptor;Prkca;Irs1;Wnt16;Rptor;Lpin1;Sos2;Sos1;Fnip2;Rragd;Hras;Pik3cb;Dvl3;Depdc5;Lamtor2;Igf1r;Pdpk1;Gsk3b;Prkaa2;Rps6;Igf1;Atp6v1b1;Map2k2;Atp6v1f;Insr;Mios;Mlst8;Wdr24;Braf;Rhoa;Lrp6;Pten;Rictor;Lamtor4;Pik3ca;Wdr59;Tsc1;Akt3;Lamtor5;Prkcb
mmu04260	Cardiac muscle contraction	http://www.kegg.jp/kegg-bin/show_pathway?mmu04260+110323+11936+11938+12288+12289+12293+12298+12300+12857+12859+12864+12866+12867+12868+140781+20191+20463+20541+21954+22004+22272+22273+59069+66152+66445+66576+66594+66694+84682+98660	78	30	13.8562	2.1651	1.17832e-05	0.000290955	110323;11936;11938;12288;12289;12293;12298;12300;12857;12859;12864;12866;12867;12868;140781;20191;20463;20541;21954;22004;22272;22273;59069;66152;66445;66576;66594;66694;84682;98660	Cacna1d;Cox4i2;Tpm2;Slc8a1;Ryr2;Cacna1c;Fxyd2;Cacna2d1;Uqcrh;Cox7a2l;Cacnb4;Cacng2;Atp1a2;Cox5b;Cox7a2;Cox7c;Cox6c;Cox6b1;Cox4i1;Uqcrq;Tnni3;Tpm3;Uqcr10;Uqcr11;Atp2a2;Cox8a;Myh7;Uqcrfs1;Cyc1;Uqcrc1
mmu04725	Cholinergic synapse	http://www.kegg.jp/kegg-bin/show_pathway?mmu04725+110862+11441+11514+11515+11651+12286+12287+12288+12289+12325+12671+12672+12913+14682+14693+14700+14707+14708+15461+16438+16440+16519+16522+16536+18706+18750+18751+18795+18796+18798+20508+208647+208677+2269	113	39	20.0737	1.94284	1.30836e-05	0.000299988	110862;11441;11514;11515;11651;12286;12287;12288;12289;12325;12671;12672;12913;14682;14693;14700;14707;14708;15461;16438;16440;16519;16522;16536;18706;18750;18751;18795;18796;18798;20508;208647;208677;226922;231991;23797;243764;432530;74769	Adcy8;Cacna1d;Kcnj3;Creb3;Itpr3;Kcnj6;Creb3l3;Gnaq;Prkca;Cacna1c;Chrm3;Creb3l2;Adcy9;Cacna1b;Chrm2;Gng7;Cacna1a;Hras;Creb5;Plcb1;Pik3cb;Adcy1;Chrna7;Gng10;Kcnq5;Chrm4;Slc18a3;Itpr1;Camk2g;Plcb2;Kcnq2;Plcb4;Pik3ca;Kcnq3;Akt3;Prkcb;Gnb2;Gng5;Akt1
mmu04724	Glutamatergic synapse	http://www.kegg.jp/kegg-bin/show_pathway?mmu04724+105727+110637+11514+11515+12286+12288+12289+14682+14693+14700+14707+14708+14802+14807+14811+14812+14816+14823+16438+16440+16519+18750+18751+18795+18796+18798+18806+19057+19059+20511+210274+224997+242607+26	114	39	20.2514	1.9258	1.65377e-05	0.000353906	105727;110637;11514;11515;12286;12288;12289;14682;14693;14700;14707;14708;14802;14807;14811;14812;14816;14823;16438;16440;16519;18750;18751;18795;18796;18798;18806;19057;19059;20511;210274;224997;242607;26557;26558;268934;329502;432530;53623	Grm4;Homer2;Slc38a1;Adcy8;Cacna1d;Gria4;Kcnj3;Itpr3;Gnaq;Prkca;Shank2;Cacna1c;Grik3;Adcy9;Gng7;Cacna1a;Plcb1;Adcy1;Dlgap1;Slc1a7;Grm8;Grm1;Gng10;Itpr1;Gria3;Ppp3r2;Grin2a;Plcb2;Grik4;Ppp3cc;Pla2g4e;Plcb4;Grin2b;Homer3;Prkcb;Gnb2;Gng5;Slc1a2;Pld2
mmu04911	Insulin secretion	http://www.kegg.jp/kegg-bin/show_pathway?mmu04911+100502876+11514+11515+11517+116838+11936+12288+12289+12325+12671+12913+14652+14682+16440+16531+18750+18751+18795+18796+18798+20191+20614+208647+208677+231991+26875+432530+56508+58802+72413+98660	85	31	15.0997	2.05302	2.92679e-05	0.000587187	100502876;11514;11515;11517;116838;11936;12288;12289;12325;12671;12913;14652;14682;16440;16531;18750;18751;18795;18796;18798;20191;20614;208647;208677;231991;26875;432530;56508;58802;72413;98660	Adcy8;Cacna1d;Pclo;Creb3;Itpr3;Creb3l3;Gnaq;Prkca;Kcnmb3;Ryr2;Cacna1c;Chrm3;Creb3l2;Fxyd2;Adcy9;Rims2;Adcyap1r1;Creb5;Plcb1;Adcy1;Rapgef4;Atp1a2;Kcnma1;Glp1r;Kcnmb4;Camk2g;Plcb2;Plcb4;Prkcb;Snap25;Kcnmb2
mmu04020	Calcium signaling pathway	http://www.kegg.jp/kegg-bin/show_pathway?mmu04020+105675+110893+11441+11514+11515+11540+11549+11555+11556+11740+11938+11941+12286+12287+12288+12289+12290+12325+12671+13617+13649+13869+14682+14811+14816+15466+15559+16438+16440+18125+18440+18574+18682+18750	184	55	32.6864	1.68266	3.25849e-05	0.00061528	105675;110893;11441;11514;11515;11540;11549;11555;11556;11740;11938;11941;12286;12287;12288;12289;12290;12325;12671;13617;13649;13869;14682;14811;14816;15466;15559;16438;16440;18125;18440;18574;18682;18750;18751;18795;18796;18798;19057;19059;20191;20541;2	Adrb2;Adcy8;Adra1a;Cacna1d;Atp2b2;Slc8a1;Itpr3;Gnaq;Prkca;Hrh2;Ryr2;Cacna1c;Chrm3;Nos1;Adcy9;Cacna1b;Chrm2;Plcg2;Cacna1a;Phkg2;Plcb1;Adcy1;P2rx6;Chrna7;Cacna1i;Egfr;Atp2b3;Tacr2;Phkg1;Slc8a3;Grm1;Mylk3;Adrb3;Mcu;Erbb4;Itpr1;Pde1b;Ppp3r2;Grin2a;Camk2g;Plcb
mmu04144	Endocytosis	http://www.kegg.jp/kegg-bin/show_pathway?mmu04144+103967+107338+11842+11844+11848+12340+12402+12757+13196+13430+13649+13859+14183+14963+14972+14991+15006+15007+15013+15015+15024+15039+15040+15043+15461+16001+16004+16573+18806+19345+208092+208650+211673+21	270	74	47.9637	1.54283	4.34616e-05	0.000775065	103967;107338;11842;11844;11848;12340;12402;12757;13196;13430;13649;13859;14183;14963;14972;14991;15006;15007;15013;15015;15024;15039;15040;15043;15461;16001;16004;16573;18806;19345;208092;208650;211673;211914;212285;215280;215632;216238;216869;22187;2272	H2-T22;Iqsec3;H2-T23;H2-Q10;Asap1;Igf2r;H2-T3;Snf8;H2-Q2;Arfgef2;Gbf1;H2-M3;Hras;Agap1;Snx12;Kif5b;Capza1;Pard6a;Rab11fip4;Dnajc6;Chmp1a;Psd3;Chmp2a;Cbl;Egfr;Chmp4b;Igf1r;Washc2;Smurf2;Arap2;Wipf2;Zfyve9;Mvb12a;Sh3glb2;Vps28;Rhoa;Asap2;Arf5;Psd2;Arfgap2;A
mmu04012	ErbB signaling pathway	http://www.kegg.jp/kegg-bin/show_pathway?mmu04012+100042150+109880+11350+11352+11651+12325+12402+13649+13869+14083+15200+15461+16476+17974+18706+18750+18751+20418+20662+20663+20851+208650+234779+23797+241656+26396+26414+56637+56717+74769	84	30	14.9221	2.01045	6.17606e-05	0.00104343	100042150;109880;11350;11352;11651;12325;12402;13649;13869;14083;15200;15461;16476;17974;18706;18750;18751;20418;20662;20663;20851;208650;234779;23797;241656;26396;26414;56637;56717;74769	Shc3;Mtor;Nck2;Stat5b;Abl2;Prkca;Sos2;Sos1;Plcg2;Hras;Pik3cb;Pak7;Nrg2;Abl1;Cbl;Egfr;Gsk3b;Map2k2;Jun;Mapk10;Erbb4;Ptk2;Braf;Camk2g;Hbegf;Cblb;Pik3ca;Akt3;Prkcb;Akt1
mmu01100	Metabolic pathways	http://www.kegg.jp/kegg-bin/show_pathway?mmu01100+100041585+100042025+100727+100910+103534+103711+103850+103963+104015+104130+104174+106564+107895+108150+109079+109857+109900+110119+110196+110197+110208+110323+110695+110911+110935+110948+11370+11409+11414	1351	289	239.996	1.20418	0.000104951	0.00168447	100041585;100042025;100727;100910;103534;103711;103850;103963;104015;104130;104174;106564;107895;108150;109079;109857;109900;110119;110196;110197;110208;110323;110695;110911;110935;110948;11370;11409;114143;11674;11846;11881;11946;11949;11973;11984;12035;	Atp6v0c;Tbxas1;Lama3;Cbr3;Bcat1;Cyp8b1;Nagk;Treh;Ldhc;Cds2;Nt5c1a;Enpp1;Nme6;Gapdh;Ndufb10;Urod;Ckmt1;Cox4i2;Rev3l;Tst;Ebp;Fdps;Aldh7a1;Nanp;Ndufa2;Galnt7;B3galt4;Mtmr3;Polr2c;Pip4k2a;Mcat;Nans;Gapdh-ps15;Ndufb9;Mgat5;Tm7sf2;Nos1;Dnmt3a;Ndufb5;Eno4;St8sia
mmu04720	Long-term potentiation	http://www.kegg.jp/kegg-bin/show_pathway?mmu04720+109880+11514+12288+12325+12914+14682+14811+14812+14816+15461+16438+16440+18750+18751+18795+18796+18798+19045+19057+19059+20112+26396+328572+432530+58200	67	25	11.9021	2.10047	0.00011076	0.00169304	109880;11514;12288;12325;12914;14682;14811;14812;14816;15461;16438;16440;18750;18751;18795;18796;18798;19045;19057;19059;20112;26396;328572;432530;58200	Rps6ka2;Adcy8;Itpr3;Gnaq;Prkca;Ep300;Cacna1c;Ppp1ca;Crebbp;Hras;Plcb1;Adcy1;Grm1;Map2k2;Ppp1r1a;Itpr1;Braf;Ppp3r2;Grin2a;Camk2g;Plcb2;Ppp3cc;Plcb4;Grin2b;Prkcb
mmu04510	Focal adhesion	http://www.kegg.jp/kegg-bin/show_pathway?mmu04510+109880+11651+11796+11848+11855+13649+14083+14254+14268+15461+16000+16001+16202+16398+16403+16416+16476+16772+16773+16774+16775+16780+18607+18706+18750+18751+19045+19211+19417+19699+19878+20418+20662+20663+	199	56	35.3511	1.58411	0.000171148	0.0024972	109880;11651;11796;11848;11855;13649;14083;14254;14268;15461;16000;16001;16202;16398;16403;16416;16476;16772;16773;16774;16775;16780;18607;18706;18750;18751;19045;19211;19417;19699;19878;20418;20662;20663;213435;21826;21960;22325;226519;232906;23797;24165	Lama3;Shc3;Reln;Ppp1r12b;Lama4;Itgb3;Tnxb;Prkca;Rasgrf1;Parva;Ppp1ca;Sos2;Sos1;Hras;Dock1;Pik3cb;Tln2;Thbs2;Pak7;Lama2;Ilk;Egfr;Birc3;Igf1r;Arhgap35;Pdpk1;Gsk3b;Igf1;Vav3;Mylk3;Jun;Actn4;Mapk10;Flnb;Tnr;Lama1;Ptk2;Braf;Rhoa;Arhgap5;Fn1;Pten;Pik3ca;Vav2;It
mmu04261	Adrenergic signaling in cardiomyocytes	http://www.kegg.jp/kegg-bin/show_pathway?mmu04261+11514+11515+11549+11555+11651+11936+11938+11941+12288+12289+12293+12298+12300+12325+12913+140781+14682+18750+18795+18796+18798+19045+20191+20272+20541+208647+208677+21770+21954+22004+225849+231991+235542+2	147	44	26.1136	1.68495	0.000188212	0.00262678	11514;11515;11549;11555;11651;11936;11938;11941;12288;12289;12293;12298;12300;12325;12913;140781;14682;18750;18795;18796;18798;19045;20191;20272;20541;208647;208677;21770;21954;22004;225849;231991;235542;23797;26415;26932;320707;381290;432530;56508;58200;	Adrb2;Adcy8;Adra1a;Cacna1d;Tpm2;Atp2b2;Slc8a1;Creb3;Creb3l3;Gnaq;Prkca;Ryr2;Cacna1c;Creb3l2;Fxyd2;Adcy9;Ppp1ca;Cacna2d1;Creb5;Plcb1;Cacnb4;Cacng2;Adcy1;Rapgef4;Ppp2r5e;Atp2b3;Atp1a2;Ppp1r1a;Ppp2r5b;Ppp2r3a;Scn7a;Tnni3;Tpm3;Ppp2r5d;Camk2g;Plcb2;Plcb4;Atp2a
mmu04713	Circadian entrainment	http://www.kegg.jp/kegg-bin/show_pathway?mmu04713+11514+11515+11517+12288+12289+12325+14682+14693+14700+14707+14708+14802+14811+14812+16438+16440+16519+16522+18125+18750+18751+18795+18796+18798+19091+20191+239556+271639+432530+53623+58226+70729	98	32	17.4091	1.83812	0.000248669	0.00329227	11514;11515;11517;12288;12289;12325;14682;14693;14700;14707;14708;14802;14811;14812;16438;16440;16519;16522;18125;18750;18751;18795;18796;18798;19091;20191;239556;271639;432530;53623;58226;70729	Adcy8;Cacna1d;Gria4;Kcnj3;Itpr3;Kcnj6;Gnaq;Prkca;Ryr2;Cacna1c;Nos1;Adcy9;Adcyap1r1;Gng7;Plcb1;Adcy1;Cacna1i;Adcy10;Nos1ap;Gng10;Itpr1;Gria3;Grin2a;Camk2g;Plcb2;Cacna1h;Plcb4;Grin2b;Prkg1;Prkcb;Gnb2;Gng5
mmu04912	GnRH signaling pathway	http://www.kegg.jp/kegg-bin/show_pathway?mmu04912+11514+11515+12288+12289+12325+13649+14682+15200+15461+16438+16440+16476+18750+18751+18795+18796+18798+18806+20662+20663+26396+26399+26401+26405+26406+26407+26414+26415+329502+432530	90	30	15.9879	1.87642	0.000256407	0.00329227	11514;11515;12288;12289;12325;13649;14682;15200;15461;16438;16440;16476;18750;18751;18795;18796;18798;18806;20662;20663;26396;26399;26401;26405;26406;26407;26414;26415;329502;432530	Adcy8;Cacna1d;Itpr3;Gnaq;Prkca;Cacna1c;Map3k3;Adcy9;Map3k4;Sos2;Sos1;Hras;Plcb1;Map3k1;Adcy1;Egfr;Map2k2;Jun;Mapk10;Itpr1;Map2k6;Camk2g;Plcb2;Hbegf;Pla2g4e;Plcb4;Map3k2;Mapk13;Prkcb;Pld2
mmu04931	Insulin resistance	http://www.kegg.jp/kegg-bin/show_pathway?mmu04931+108079+11651+12913+14583+16337+16367+170826+18607+18706+18751+18754+19017+19045+19211+19246+19247+19268+20112+208104+20848+208647+208677+21428+22260+228775+231991+23797+26414+384783+56637+56717+74551+74769	109	34	19.3631	1.75591	0.000425408	0.00525215	108079;11651;12913;14583;16337;16367;170826;18607;18706;18751;18754;19017;19045;19211;19246;19247;19268;20112;208104;20848;208647;208677;21428;22260;228775;231991;23797;26414;384783;56637;56717;74551;74769;76055	Rps6ka2;Ppargc1b;Mtor;Mlxip;Stat3;Creb3;Creb3l3;Irs1;Creb3l2;Ppp1ca;Creb5;Pik3cb;Gfpt1;Pdpk1;Gsk3b;Prkaa2;Ptprf;Mapk10;Irs2;Insr;Prkce;Pten;Ppargc1a;Pik3ca;Mgea5;Pck2;Trib3;Ptpn1;Akt3;Ptpn11;Prkcb;Mlx;Akt1;Nr1h2
mmu04919	Thyroid hormone signaling pathway	http://www.kegg.jp/kegg-bin/show_pathway?mmu04919+107585+11651+11936+11938+12914+15461+16416+17977+17978+17979+18129+18519+18607+18706+18750+18751+18795+18796+18798+20185+21834+234779+23797+26396+26896+327987+328572+56637+56717+68975+72472+74055+74769+761	115	35	20.429	1.71325	0.000587904	0.00698953	107585;11651;11936;11938;12914;15461;16416;17977;17978;17979;18129;18519;18607;18706;18750;18751;18795;18796;18798;20185;21834;234779;23797;26396;26896;327987;328572;56637;56717;68975;72472;74055;74769;76199;98660	Notch2;Mtor;Itgb3;Prkca;Ep300;Ncor1;Fxyd2;Kat2b;Ncoa1;Dio3;Plcg2;Crebbp;Hras;Ncoa2;Plcb1;Pik3cb;Med13l;Slc16a10;Atp1a2;Med13;Pdpk1;Gsk3b;Map2k2;Med14;Ncoa3;Plcb2;Plcb4;Atp2a2;Pik3ca;Thrb;Plce1;Akt3;Med27;Prkcb;Akt1
mmu04270	Vascular smooth muscle contraction	http://www.kegg.jp/kegg-bin/show_pathway?mmu04270+100502876+109880+11514+11515+11540+11549+11848+12288+12289+13617+14674+14682+16438+16440+16531+17904+18160+18750+18751+18754+18795+18796+18798+19045+19091+19878+213435+213498+230639+26396+329251+329502+432	129	38	22.916	1.65823	0.00070789	0.00811546	100502876;109880;11514;11515;11540;11549;11848;12288;12289;13617;14674;14682;16438;16440;16531;17904;18160;18750;18751;18754;18795;18796;18798;19045;19091;19878;213435;213498;230639;26396;329251;329502;432530;51801;58802;66350;69632;72413	Adcy8;Adra1a;Arhgef11;Cacna1d;Ppp1r12b;Arhgef12;Itpr3;Gnaq;Prkca;Kcnmb3;Cacna1c;Adcy9;Ramp1;Ppp1ca;Plcb1;Adcy1;Kcnma1;Mylk3;Map2k2;Myl6;Itpr1;Cyp4a29;Kcnmb4;Braf;Rhoa;Prkce;Plcb2;Adora2a;Pla2g4e;Plcb4;Npr1;Prkg1;Pla2g12a;Ednra;Rock2;Prkcb;Gna13;Kcnmb2
mmu04722	Neurotrophin signaling pathway	http://www.kegg.jp/kegg-bin/show_pathway?mmu04722+109880+11350+11651+11848+12070+12325+14570+15461+16367+16476+17179+18211+18212+18213+18607+18706+19164+19247+192656+20112+20418+20661+20662+20663+234779+23797+23938+26396+26401+26406+26408+26414+26415+3278	121	36	21.4949	1.67482	0.000790111	0.00872101	109880;11350;11651;11848;12070;12325;14570;15461;16367;16476;17179;18211;18212;18213;18607;18706;19164;19247;192656;20112;20418;20661;20662;20663;234779;23797;23938;26396;26401;26406;26408;26414;26415;327826;56637;74769	Rps6ka2;Shc3;Matk;Irs1;Ntrk3;Map3k3;Sos2;Sos1;Plcg2;Hras;Psen1;Map3k1;Pik3cb;Abl1;Sort1;Pdpk1;Gsk3b;Arhgdig;Frs2;Ntrk2;Map2k2;Jun;Ntrk1;Mapk10;Braf;Rhoa;Camk2g;Pik3ca;Map3k5;Bex3;Mapk13;Akt3;Ptpn11;Ripk2;Akt1;Map2k5
mmu04140	Autophagy	http://www.kegg.jp/kegg-bin/show_pathway?mmu04140+100502698+108079+11651+12048+13144+15461+16001+16367+16438+16783+170749+18607+18706+19211+213948+22264+228361+235040+23797+26396+26414+384783+52187+56486+56716+56717+64930+66795+67605+68118+74302+74370+747	130	38	23.0937	1.64547	0.000832686	0.00872101	100502698;108079;11651;12048;13144;15461;16001;16367;16438;16783;170749;18607;18706;19211;213948;22264;228361;235040;23797;26396;26414;384783;52187;56486;56716;56717;64930;66795;67605;68118;74302;74370;74769;76559;78610;78943;93739;97998	Prap1;Mtor;Deptor;Mtmr3;Ambra1;Irs1;Atg2b;Rptor;Gabarap;Atg10;Rragd;Hras;Ern1;Pik3cb;Igf1r;Uvrag;Pdpk1;Atg101;Prkaa2;Map2k2;Gabarapl2;Mapk10;Irs2;Itpr1;Mlst8;Mtmr4;Dapk3;Pten;Pik3ca;Tsc1;Rubcn;Bcl2l1;Akt3;Akt1s1;Atg4d;Lamp1;Akt1;Atg9b
mmu00230	Purine metabolism	http://www.kegg.jp/kegg-bin/show_pathway?mmu00230+103850+11514+11515+12497+14923+16434+18103+18160+18574+18576+18578+18584+18605+18968+19076+20016+20020+20021+20135+225600+229665+230718+238871+23918+242202+245650+271639+432530+50773+54369+54611+56520+6613	179	49	31.7982	1.54097	0.000842216	0.00872101	103850;11514;11515;12497;14923;16434;18103;18160;18574;18576;18578;18584;18605;18968;19076;20016;20020;20021;20135;225600;229665;230718;238871;23918;242202;245650;271639;432530;50773;54369;54611;56520;66136;66401;66491;66681;67710;68695;68870;69241;69745;	Adcy8;Nt5c1a;Enpp1;Nme6;Polr2c;Adcy9;Pde8a;Nme2;Polr2a;Adcy1;Impdh2;Allc;Pold4;Nme4;Polr2f;Adcy10;Pgm1;Polr1c;Guk1;Nt5m;Nt5c;Pde3a;Polr2g;Pde6h;Nme3;Pde1b;Gucy2f;Pde4d;Polr2d;Hddc3;Pde3b;Pola1;Nudt2;Polr3b;Polr3f;Nt5c2;Polr2l;Pde4b;Ak8;Pde6a;Pde5a;Ampd1;Z
mmu04071	Sphingolipid signaling pathway	http://www.kegg.jp/kegg-bin/show_pathway?mmu04071+11651+11848+13244+14389+14674+14682+15461+18386+18607+18706+18750+18751+18754+18795+18796+18798+18806+19211+19878+20397+21770+225849+235542+23797+241447+26396+26408+26414+26415+26932+433323+54447+70059+729	122	36	21.6725	1.66109	0.000933326	0.00936243	11651;11848;13244;14389;14674;14682;15461;18386;18607;18706;18750;18751;18754;18795;18796;18798;18806;19211;19878;20397;21770;225849;235542;23797;241447;26396;26408;26414;26415;26932;433323;54447;70059;72930;74442;74769	Gab2;Oprd1;Gnaq;Prkca;Degs2;Hras;Plcb1;Pik3cb;Sgpl1;Ppp2r5e;Pdpk1;Map2k2;Ppp2r5b;Cers6;Mapk10;Ppp2r3a;Rhoa;Ppp2r5d;Prkce;Asah2;Plcb2;Pten;Degs1;Plcb4;Pik3ca;Map3k5;Sgpp2;Mapk13;Sgms2;Akt3;Rock2;Prkcb;Gna13;Ppp2r2b;Pld2;Akt1
mmu01521	EGFR tyrosine kinase inhibitor resistance	http://www.kegg.jp/kegg-bin/show_pathway?mmu01521+100042150+109880+11651+12048+12125+13649+14183+15461+16000+16001+18015+18706+18750+18751+19211+20104+20418+20662+20663+20848+234779+23797+26396+56637+56717+74769	80	26	14.2115	1.82951	0.000992647	0.00965575	100042150;109880;11651;12048;12125;13649;14183;15461;16000;16001;18015;18706;18750;18751;19211;20104;20418;20662;20663;20848;234779;23797;26396;56637;56717;74769	Shc3;Mtor;Stat3;Prkca;Sos2;Sos1;Plcg2;Hras;Bcl2l11;Pik3cb;Nrg2;Egfr;Igf1r;Gsk3b;Rps6;Igf1;Map2k2;Nf1;Braf;Fgfr2;Pten;Pik3ca;Bcl2l1;Akt3;Prkcb;Akt1
mmu04730	Long-term depression	http://www.kegg.jp/kegg-bin/show_pathway?mmu04730+109880+12286+14674+14682+14687+14816+15461+16000+16001+16438+16440+18125+18750+18751+18795+18796+18798+19091+26396+329502+53623	61	21	10.8363	1.93794	0.0013079	0.0121317	109880;12286;14674;14682;14687;14816;15461;16000;16001;16438;16440;18125;18750;18751;18795;18796;18798;19091;26396;329502;53623	Itpr3;Gnaq;Prkca;Nos1;Cacna1a;Hras;Plcb1;Igf1r;Grm1;Igf1;Map2k2;Itpr1;Gria3;Braf;Plcb2;Pla2g4e;Plcb4;Prkg1;Prkcb;Gna13;Gnaz
mmu04960	Aldosterone-regulated sodium reabsorption	http://www.kegg.jp/kegg-bin/show_pathway?mmu04960+108017+110784+11936+15484+16000+16337+16367+18607+18706+18750+18751+20276+20277+74769+98660	38	15	6.75045	2.22207	0.00132277	0.0121317	108017;110784;11936;15484;16000;16337;16367;18607;18706;18750;18751;20276;20277;74769;98660	Scnn1b;Prkca;Irs1;Fxyd2;Pik3cb;Scnn1a;Fxyd4;Atp1a2;Pdpk1;Igf1;Hsd11b2;Nr3c2;Insr;Pik3ca;Prkcb
mmu04211	Longevity regulating pathway	http://www.kegg.jp/kegg-bin/show_pathway?mmu04211+108079+11514+11515+11651+12913+15461+16000+16001+16337+16367+18706+19016+19017+20656+208647+208677+231991+23797+384783+432530+56717+64930+67605+68118+74370+74769+75747+77683	90	28	15.9879	1.75132	0.00138369	0.0123379	108079;11514;11515;11651;12913;15461;16000;16001;16337;16367;18706;19016;19017;20656;208647;208677;231991;23797;384783;432530;56717;64930;67605;68118;74370;74769;75747;77683	Adcy8;Mtor;Creb3;Sod2;Creb3l3;Irs1;Ehmt1;Rptor;Creb3l2;Adcy9;Pparg;Hras;Creb5;Pik3cb;Adcy1;Igf1r;Atg101;Prkaa2;Igf1;Irs2;Insr;Sesn3;Ppargc1a;Pik3ca;Tsc1;Akt3;Akt1s1;Akt1
mmu04970	Salivary secretion	http://www.kegg.jp/kegg-bin/show_pathway?mmu04970+11514+11515+11549+11555+11556+11936+11941+12671+13010+14682+16438+16440+16531+18125+18750+18751+18795+18796+18798+19091+20496+320707+381290+432530+98660	78	25	13.8562	1.80425	0.00153763	0.01334	11514;11515;11549;11555;11556;11936;11941;12671;13010;14682;16438;16440;16531;18125;18750;18751;18795;18796;18798;19091;20496;320707;381290;432530;98660	Adrb2;Adcy8;Adra1a;Atp2b2;Itpr3;Gnaq;Prkca;Chrm3;Fxyd2;Nos1;Adcy9;Plcb1;Adcy1;Atp2b3;Atp1a2;Kcnma1;Cst3;Adrb3;Itpr1;Plcb2;Plcb4;Prkg1;Prkcb;Atp2b4;Slc12a2
mmu05223	Non-small cell lung cancer	http://www.kegg.jp/kegg-bin/show_pathway?mmu05223+109880+11651+11682+12567+12571+13649+15461+18607+18706+18750+18751+19645+20662+20663+20848+20851+234779+23797+26396+54354+74769+78798	66	22	11.7245	1.87642	0.0016393	0.0135181	109880;11651;11682;12567;12571;13649;15461;18607;18706;18750;18751;19645;20662;20663;20848;20851;234779;23797;26396;54354;74769;78798	Stat3;Stat5b;Prkca;Cdk6;Sos2;Sos1;Plcg2;Hras;Pik3cb;Egfr;Pdpk1;Eml4;Map2k2;Rb1;Braf;Alk;Rassf5;Cdk4;Pik3ca;Akt3;Prkcb;Akt1
mmu04360	Axon guidance	http://www.kegg.jp/kegg-bin/show_pathway?mmu04360+108151+11350+11848+12168+12325+12568+13640+13800+13838+13840+13844+14083+15461+16202+16886+17974+18706+18750+18845+19057+19059+19206+19247+19878+20348+20354+20356+20358+210801+214968+22066+22067+22068+2262	175	47	31.0876	1.51186	0.00164239	0.0135181	108151;11350;11848;12168;12325;12568;13640;13800;13838;13840;13844;14083;15461;16202;16886;17974;18706;18750;18845;19057;19059;19206;19247;19878;20348;20354;20356;20358;210801;214968;22066;22067;22068;226251;231637;234779;237860;241656;243743;259302;26890	Sema4d;Arhgef12;Nck2;Sema6d;Enah;Prkca;Srgap3;Trpc6;Ntng1;Ablim1;Plxna4;Sema6a;Plcg2;Robo2;Hras;Trpc5;Pik3cb;Ablim3;Pak7;Pard6a;Abl1;Ephb2;Ilk;Sema5a;Trpc4;Gsk3b;Epha4;Ssh1;Ptk2;Ppp3r2;Rhoa;Camk2g;Sema3d;Efna5;Ppp3cc;Sema3c;Cdk5;Pik3ca;Ptch1;Limk2;Ptpn11;
mmu04068	FoxO signaling pathway	http://www.kegg.jp/kegg-bin/show_pathway?mmu04068+108079+109880+11651+11920+12125+12442+12914+13649+14816+15461+15469+16000+16001+16337+16367+18099+18607+18706+19211+20656+20662+20663+20848+23797+26396+26414+26415+26557+26558+27401+328572+384783+56486+732	132	37	23.4489	1.5779	0.00221616	0.0177847	108079;109880;11651;11920;12125;12442;12914;13649;14816;15461;15469;16000;16001;16337;16367;18099;18607;18706;19211;20656;20662;20663;20848;23797;26396;26414;26415;26557;26558;27401;328572;384783;56486;73251;74551;74769;93739	Homer2;Stat3;Sod2;Irs1;Ep300;Gabarap;Sos2;Sos1;Crebbp;Hras;Bcl2l11;Pik3cb;Egfr;Igf1r;Pdpk1;Grm1;Prkaa2;Igf1;Map2k2;Setd7;Gabarapl2;Mapk10;Irs2;Insr;Braf;Pten;Prmt1;Homer3;Pik3ca;Pck2;Atm;Mapk13;Akt3;Nlk;Ccnb2;Akt1;Skp2
mmu01522	Endocrine resistance	http://www.kegg.jp/kegg-bin/show_pathway?mmu01522+109880+11514+11515+11651+12567+12580+13649+14083+15200+15461+16000+16001+16476+17979+18129+18706+19645+20185+20418+20662+20663+23797+26396+26414+26415+432530+56717+74769	93	28	16.5208	1.69483	0.00238562	0.0186776	109880;11514;11515;11651;12567;12580;13649;14083;15200;15461;16000;16001;16476;17979;18129;18706;19645;20185;20418;20662;20663;23797;26396;26414;26415;432530;56717;74769	Shc3;Notch2;Adcy8;Mtor;Ncor1;Adcy9;Sos2;Sos1;Hras;Pik3cb;Adcy1;Egfr;Igf1r;Igf1;Map2k2;Jun;Mapk10;Rb1;Ptk2;Braf;Ncoa3;Hbegf;Cdk4;Pik3ca;Mapk13;Akt3;Cdkn2c;Akt1
mmu05165	Human papillomavirus infection	http://www.kegg.jp/kegg-bin/show_pathway?mmu05165+103806+107932+110935+114143+11651+11789+11920+11973+11984+12567+12571+12695+12913+12914+13544+13649+14083+14268+14924+14963+14972+14991+15006+15007+15013+15015+15024+15039+15040+15043+15208+15213+15461+163	370	87	65.7281	1.32363	0.00252442	0.0189184	103806;107932;110935;114143;11651;11789;11920;11973;11984;12567;12571;12695;12913;12914;13544;13649;14083;14268;14924;14963;14972;14991;15006;15007;15013;15015;15024;15039;15040;15043;15208;15213;15461;16398;16403;16416;16772;16773;16774;16775;16780;16848	H2-T22;Atp6v0c;H2-T23;Lama3;Notch2;Mtor;Apc;Reln;Ubr4;H2-Q10;Hdac4;H2-T3;Creb3;Lama4;Creb3l3;Itgb3;Patj;Tnxb;Hdac9;Ep300;Wnt16;Hes5;Creb3l2;Cdk6;Chd4;Maml3;Sos2;H2-Q2;Sos1;H2-M3;Crebbp;Hras;Magi1;Creb5;Psen1;Pik3cb;Dvl3;Thbs2;Lama2;Pard6a;Maml2;Ppp2r5e;Tc
mmu04922	Glucagon signaling pathway	http://www.kegg.jp/kegg-bin/show_pathway?mmu04922+108079+11651+12325+12913+12914+14682+15469+16438+16440+16828+16832+16833+18576+18682+18795+18796+18798+19017+19057+19059+208647+208677+231991+235344+23797+328572+56012+56420+68961+74551	102	30	18.1196	1.65566	0.00253424	0.0189184	108079;11651;12325;12913;12914;14682;15469;16438;16440;16828;16832;16833;18576;18682;18795;18796;18798;19017;19057;19059;208647;208677;231991;235344;23797;328572;56012;56420;68961;74551	Ldhc;Creb3;Itpr3;Creb3l3;Gnaq;Ep300;Creb3l2;Crebbp;Phkg2;Creb5;Plcb1;Sik2;Phkg1;Prkaa2;Ppp4c;Ldha;Itpr1;Ppp3r2;Pde3b;Camk2g;Plcb2;Ppargc1a;Ppp3cc;Plcb4;Prmt1;Pck2;Ldhb;Akt3;Pgam2;Akt1
mmu04070	Phosphatidylinositol signaling system	http://www.kegg.jp/kegg-bin/show_pathway?mmu04070+104015+110197+110911+13139+16330+16438+16440+170749+17772+18706+18718+18750+18751+18795+18796+18798+19211+224020+234779+240752+269180+271424+320127+327655+380921+74055+74302+74596+74769	98	29	17.4091	1.6658	0.00268233	0.0195688	104015;110197;110911;13139;16330;16438;16440;170749;17772;18706;18718;18750;18751;18795;18796;18798;19211;224020;234779;240752;269180;271424;320127;327655;380921;74055;74302;74596;74769	Cds2;Itpr3;Mtmr3;Prkca;Pip4k2a;Plcg2;Plcb1;Dgki;Pik3cb;Pi4ka;Cds1;Ip6k3;Synj1;Ppip5k1;Itpr1;Mtm1;Mtmr4;Dgkh;Plcb2;Pten;Plcb4;Pik3ca;Plce1;Dgka;Inpp5b;Prkcb;Dgkg;Pik3c2b;Inpp4a
mmu05163	Human cytomegalovirus infection	http://www.kegg.jp/kegg-bin/show_pathway?mmu05163+11514+11515+11651+11848+12567+12571+12913+13649+14083+14674+14682+14693+14700+14707+14708+14963+14972+14991+15006+15007+15013+15015+15024+15039+15040+15043+15461+16416+16438+16440+18018+18706+18750+18751+1	256	63	45.4767	1.38532	0.00317975	0.0226822	11514;11515;11651;11848;12567;12571;12913;13649;14083;14674;14682;14693;14700;14707;14708;14963;14972;14991;15006;15007;15013;15015;15024;15039;15040;15043;15461;16416;16438;16440;18018;18706;18750;18751;18795;18796;18798;19057;19059;19219;19645;19878;203	H2-T22;H2-T23;Adcy8;Mtor;Stat3;Arhgef11;H2-Q10;Arhgef12;H2-T3;Creb3;Itpr3;Creb3l3;Itgb3;Gnaq;Prkca;Creb3l2;Cdk6;Adcy9;Sos2;H2-Q2;Sos1;H2-M3;Gng7;Hras;Creb5;Plcb1;Nfatc1;Pik3cb;Adcy1;Egfr;Gsk3b;Map2k2;Gng10;Rb1;Itpr1;Ptk2;Map2k6;Ppp3r2;Rhoa;Plcb2;H2-Q1;Cdk
mmu04152	AMPK signaling pathway	http://www.kegg.jp/kegg-bin/show_pathway?mmu04152+108079+11549+11651+12913+15378+16000+16001+16337+16367+16847+18607+18706+19016+19017+20249+208647+208677+21770+225849+231991+235542+23797+26932+270198+30049+329065+384783+56717+57915+64930+67605+72930+7437	126	35	22.3831	1.56368	0.00338201	0.0236005	108079;11549;11651;12913;15378;16000;16001;16337;16367;16847;18607;18706;19016;19017;20249;208647;208677;21770;225849;231991;235542;23797;26932;270198;30049;329065;384783;56717;57915;64930;67605;72930;74370;74551;74769	Adra1a;Mtor;Creb3;Creb3l3;Irs1;Rptor;Creb3l2;Pparg;Creb5;Pik3cb;Scd3;Ppp2r5e;Igf1r;Tbc1d1;Pdpk1;Prkaa2;Igf1;Ppp2r5b;Irs2;Insr;Ppp2r3a;Ppp2r5d;Lepr;Scd1;Ppargc1a;Pik3ca;Scd4;Pck2;Tsc1;Akt3;Pfkfb4;Hnf4a;Akt1s1;Ppp2r2b;Akt1
mmu04066	HIF-1 signaling pathway	http://www.kegg.jp/kegg-bin/show_pathway?mmu04066+100042025+112406+11651+11674+11863+12325+12914+13649+14254+14433+16000+16001+16337+16828+17347+18706+18750+18751+20104+20848+21857+22346+226265+234779+23797+26396+328572+56717+67673+74769	105	30	18.6526	1.60836	0.00408197	0.027879	100042025;112406;11651;11674;11863;12325;12914;13649;14254;14433;16000;16001;16337;16828;17347;18706;18750;18751;20104;20848;21857;22346;226265;234779;23797;26396;328572;56717;67673;74769	Mtor;Stat3;Gapdh;Vhl;Prkca;Ep300;Gapdh-ps15;Eno4;Timp1;Plcg2;Crebbp;Pik3cb;Egfr;Igf1r;Rps6;Igf1;Map2k2;Ldha;Insr;Mknk2;Camk2g;Elob;Arnt;Pik3ca;Egln2;Akt3;Prkcb;Flt1;Aldoa;Akt1
mmu00240	Pyrimidine metabolism	http://www.kegg.jp/kegg-bin/show_pathway?mmu00240+103850+12497+18103+18605+18968+19076+20016+20020+20021+20135+21915+230718+331487+50773+54369+56520+66136+66401+66422+66491+67710+69241+69745+69833+70408+70428+72962+76952+79059	101	29	17.942	1.61632	0.0043519	0.0286912	103850;12497;18103;18605;18968;19076;20016;20020;20021;20135;21915;230718;331487;50773;54369;56520;66136;66401;66422;66491;67710;69241;69745;69833;70408;70428;72962;76952;79059	Nt5c1a;Enpp1;Nme6;Polr2c;Nme2;Polr2a;Uprt;Pold4;Nme4;Polr2f;Polr1c;Dctpp1;Nt5m;Nt5c;Polr2g;Nme3;Polr2d;Pola1;Nudt2;Polr3b;Dtymk;Polr3f;Nt5c2;Polr2l;Znrd1;Rrm2;Entpd6;Prim2;Tymp
mmu05416	Viral myocarditis	http://www.kegg.jp/kegg-bin/show_pathway?mmu05416+100504404+11350+11352+13405+140781+14963+14969+14972+14991+14999+15001+15002+15006+15007+15013+15015+15024+15039+15040+15043+16773+208643+230861+24053+333715+667803	88	26	15.6326	1.66319	0.00444266	0.0286912	100504404;11350;11352;13405;140781;14963;14969;14972;14991;14999;15001;15002;15006;15007;15013;15015;15024;15039;15040;15043;16773;208643;230861;24053;333715;667803	H2-T22;H2-T23;H2-DMb1;H2-Eb1;H2-Q10;H2-T3;Abl2;H2-Oa;H2-Q2;H2-M3;Sgcg;Lama2;Abl1;H2-Ob;Eif4g3;H2-Q1;H2-Bl;H2-Ea-ps;H2-T-ps;H2-M10.2;Dmd;H2-Q4;H2-K1;Myh7;Eif4g1;H2-T10
mmu05214	Glioma	http://www.kegg.jp/kegg-bin/show_pathway?mmu05214+109880+11651+12325+12567+12571+13649+15461+16000+16001+18706+18750+18751+19211+19645+20418+20662+20663+234779+23797+26396+56717+74769	71	22	12.6127	1.74428	0.00456331	0.0286912	109880;11651;12325;12567;12571;13649;15461;16000;16001;18706;18750;18751;19211;19645;20418;20662;20663;234779;23797;26396;56717;74769	Shc3;Mtor;Prkca;Cdk6;Sos2;Sos1;Plcg2;Hras;Pik3cb;Egfr;Igf1r;Igf1;Map2k2;Rb1;Braf;Camk2g;Pten;Cdk4;Pik3ca;Akt3;Prkcb;Akt1

## Sheet: CORT+DFP GO top50
geneSet	description	link	size	overlap	expect	enrichmentRatio	pValue	FDR	overlapId	userId
GO:0006955	immune response	http://amigo.geneontology.org/amigo/term/GO:0006955	1293	122	65.2425	1.86995	8.85447e-12	7.98496e-08	11629;12161;12268;12458;12505;12509;12519;12771;12825;13482;14245;14251;14289;14293;14294;14469;14581;14997;15000;15001;15006;15007;15013;15015;15039;15040;15042;15944;15945;15950;15957;15959;16183;16191;16558;16687;16904;16963;16992;16994;17082;17084;171	Aif1;Bmp6;C1ra;C1rb;C1s1;C4b;Ccl1;Ccl17;Ccr3;Ccr6;Cd274;Cd44;Cd59a;Cd80;Clec4g;Col3a1;Cracr2a;Cxcl10;Cxcl11;Dcst1;Ddx58;Dpp4;Dtx3l;Eif2ak2;Eif2b3;Enpp1;Enpp3;Erbin;Ermap;Flot1;Fpr1;Fpr2;Fpr3;Gbp10;Gbp2;Gbp3;Gbp4;Gbp5;Gbp6;Gfi1;Gzmm;H2-DMb2;H2-M9;H2-Oa;H2-
GO:0006952	defense response	http://amigo.geneontology.org/amigo/term/GO:0006952	1361	119	68.6737	1.73283	1.87181e-09	8.43997e-06	11477;11629;11689;11810;12161;12268;12458;12505;12509;12771;12919;13040;13482;13617;14251;14289;14293;14294;14469;14581;15040;15944;15945;15950;15953;15957;15959;16172;16183;16191;16398;16558;16687;16963;16992;17082;17084;17450;17472;17857;18602;18761;188	Abcd2;Acvr1;Adamts4;Aif1;Alox5;Aoah;Apobec1;Atg7;Bmp6;C1ra;C1rb;C1s1;C4b;Ccl1;Ccl17;Ccr3;Ccr6;Cd200r1;Cd44;Cd59a;Crhbp;Ctss;Cxcl10;Cxcl11;Dcst1;Ddx58;Defb10;Dpp4;Dtx3l;Ednra;Eif2ak2;Enpp3;Erbin;Flot1;Fpr1;Fpr2;Fpr3;Gbp10;Gbp2;Gbp3;Gbp4;Gbp5;Gbp6;Gfi1;H2-T
GO:0035458	cellular response to interferon-beta	http://amigo.geneontology.org/amigo/term/GO:0035458	46	14	2.32108	6.03168	3.33197e-08	0.000100159	12334;14469;15944;15950;15953;15957;15959;55932;60440;100702;226691;236312;381308;667370	Capn2;Gbp2;Gbp3;Gbp6;Ifi203;Ifi207;Ifi209;Ifi211;Ifi47;Ifit1;Ifit3;Ifit3b;Iigp1;Irgm1
GO:0050776	regulation of immune response	http://amigo.geneontology.org/amigo/term/GO:0050776	705	69	35.5731	1.93967	1.00055e-07	0.000225575	12268;12458;12505;12509;12825;13482;14251;14289;14293;14294;14581;14997;15006;15007;15013;15015;15039;15040;15042;15944;15950;16183;16963;16992;17082;17131;17441;18578;18761;21682;21897;22256;22433;22596;24099;27028;50908;50909;56743;58185;58203;59079;605	C1ra;C1rb;C1s1;C4b;Ccr6;Cd274;Cd44;Cd59a;Clec4g;Col3a1;Dcst1;Ddx58;Dpp4;Eif2b3;Enpp3;Erbin;Ermap;Flot1;Fpr1;Fpr2;Fpr3;Gbp5;Gfi1;H2-M9;H2-Q1;H2-Q10;H2-Q2;H2-Q4;H2-T22;H2-T23;H2-T24;Ifi203;Ifi207;Ifi209;Ifi211;Ifih1;Il1rl1;Il2;Il33;Irak3;Irgm1;Lat2;Lta;Mog;
GO:0050778	positive regulation of immune response	http://amigo.geneontology.org/amigo/term/GO:0050778	572	59	28.8621	2.0442	1.47885e-07	0.000266726	12268;12505;12509;14251;14289;14293;14294;14581;14997;15006;15007;15013;15015;15039;15040;15042;15944;15950;16183;16963;16992;17441;18578;18761;21682;21897;22256;22433;22596;24099;27028;50908;50909;56743;58185;58203;59079;60533;71586;72049;73914;74414;771	C1ra;C1rb;C1s1;C4b;Cd274;Cd44;Cd59a;Ddx58;Eif2b3;Erbin;Ermap;Flot1;Fpr1;Fpr2;Fpr3;Gbp5;Gfi1;H2-M9;H2-Q1;H2-Q10;H2-Q2;H2-Q4;H2-T22;H2-T23;H2-T24;Ifi203;Ifi207;Ifi209;Ifi211;Ifih1;Il2;Il33;Irak3;Irgm1;Lat2;Lta;Mog;Nlrc4;Nlrc5;Nlrp10;Parp9;Pde4b;Plcl2;Polr3c
GO:0035456	response to interferon-beta	http://amigo.geneontology.org/amigo/term/GO:0035456	55	14	2.7752	5.04468	3.95363e-07	0.000580116	12334;14469;15944;15950;15953;15957;15959;55932;60440;100702;226691;236312;381308;667370	Capn2;Gbp2;Gbp3;Gbp6;Ifi203;Ifi207;Ifi209;Ifi211;Ifi47;Ifit1;Ifit3;Ifit3b;Iigp1;Irgm1
GO:0051707	response to other organism	http://amigo.geneontology.org/amigo/term/GO:0051707	942	83	47.5317	1.7462	4.71709e-07	0.000580116	11535;11810;12161;12334;12457;12519;13179;13617;14469;14581;15040;15944;15945;15957;15959;16172;16687;16963;16992;17084;17472;17857;18263;18578;18858;19106;19220;20249;21824;21897;22169;22433;23962;24110;26874;53859;55932;56066;56078;56093;57444;58185;582	Abcd2;Adamts4;Adm;Apobec1;Atg7;Batf3;Bmp6;Capn2;Car5b;Cd274;Cd80;Cmpk2;Cubn;Cxcl10;Cxcl11;Dcn;Ddx58;Defb10;Dtx3l;Ednra;Eif2ak2;Erbin;Gbp10;Gbp2;Gbp3;Gbp4;Gbp5;Gbp6;Gfi1;H2-T23;Ifi44;Ifih1;Ifit1;Ifit3;Ifit3b;Ifne;Ifnk;Iigp1;Il17ra;Il22ra1;Il33;Irak3;Irgm1;
GO:0043207	response to external biotic stimulus	http://amigo.geneontology.org/amigo/term/GO:0043207	945	83	47.683	1.74066	5.37596e-07	0.000580116	11535;11810;12161;12334;12457;12519;13179;13617;14469;14581;15040;15944;15945;15957;15959;16172;16687;16963;16992;17084;17472;17857;18263;18578;18858;19106;19220;20249;21824;21897;22169;22433;23962;24110;26874;53859;55932;56066;56078;56093;57444;58185;582	Abcd2;Adamts4;Adm;Apobec1;Atg7;Batf3;Bmp6;Capn2;Car5b;Cd274;Cd80;Cmpk2;Cubn;Cxcl10;Cxcl11;Dcn;Ddx58;Defb10;Dtx3l;Ednra;Eif2ak2;Erbin;Gbp10;Gbp2;Gbp3;Gbp4;Gbp5;Gbp6;Gfi1;H2-T23;Ifi44;Ifih1;Ifit1;Ifit3;Ifit3b;Ifne;Ifnk;Iigp1;Il17ra;Il22ra1;Il33;Irak3;Irgm1;
GO:0009607	response to biotic stimulus	http://amigo.geneontology.org/amigo/term/GO:0009607	977	85	49.2977	1.72422	5.78958e-07	0.000580116	11535;11810;12161;12334;12457;12519;13179;13617;13666;14469;14581;15040;15944;15945;15957;15959;16172;16687;16963;16992;17084;17472;17857;18263;18578;18858;19106;19220;20249;21824;21897;22169;22433;23962;24110;26874;53859;55932;56066;56078;56093;57444;581	Abcd2;Adamts4;Adm;Apobec1;Atg7;Batf3;Bmp6;Capn2;Car5b;Cd274;Cd80;Cmpk2;Cubn;Cxcl10;Cxcl11;Dcn;Ddx58;Defb10;Dtx3l;Ednra;Eif2ak2;Eif2ak3;Erbin;Gbp10;Gbp2;Gbp3;Gbp4;Gbp5;Gbp6;Gfi1;H2-T23;Ifi44;Ifih1;Ifit1;Ifit3;Ifit3b;Ifne;Ifnk;Iigp1;Il17ra;Il22ra1;Il33;Irak
GO:0002682	regulation of immune system process	http://amigo.geneontology.org/amigo/term/GO:0002682	1230	101	62.0636	1.62736	7.30041e-07	0.000658351	11629;12192;12268;12458;12505;12509;12519;12825;13143;13482;13617;14118;14251;14289;14293;14294;14581;14997;15001;15006;15007;15013;15015;15039;15040;15042;15944;15945;15950;16183;16191;16398;16963;16992;17082;17120;17131;17268;17300;17441;17472;17480;175	Aif1;Atg7;C1ra;C1rb;C1s1;C4b;Ccl1;Ccr6;Cd200r1;Cd209e;Cd274;Cd44;Cd59a;Cd80;Clec4g;Col3a1;Cxcl10;Dapk2;Dcst1;Ddx58;Dpp4;Dtx3l;Ednra;Eif2ak2;Eif2b3;Enpp3;Erbin;Ermap;Fbn1;Flot1;Foxc1;Fpr1;Fpr2;Fpr3;Gbp4;Gbp5;Gfi1;Gpr171;H2-M9;H2-Oa;H2-Q1;H2-Q10;H2-Q2;H2-Q4
GO:0080134	regulation of response to stress	http://amigo.geneontology.org/amigo/term/GO:0080134	1227	100	61.9123	1.61519	1.16861e-06	0.000958052	12505;12509;12527;12919;13040;13197;13617;13666;14173;14251;14388;14463;14581;14723;15040;15364;15442;15944;15950;16172;16183;16398;16526;16543;16963;16992;17082;17472;18095;18584;18609;18761;18815;18858;19106;19128;20290;21682;21824;21897;21930;22070;224	Abcd2;Acox2;Ajap1;Aoah;Atg7;Ccl1;Cd109;Cd200r1;Cd44;Cd59a;Cd9;Creb3l1;Crhbp;Ctss;Dcst1;Ddah1;Ddx58;Derl3;Dtx3l;Eda2r;Ednra;Eif2ak2;Eif2ak3;Ell3;Enpp3;Erbin;Fgf2;Flot1;Gab1;Gadd45a;Gata4;Gbp4;Gbp5;Gfi1;Gp1ba;H2-T23;Hmga1b;Hmga2;Hpse;Ifi203;Ifi207;Ifi209;If
GO:0071345	cellular response to cytokine stimulus	http://amigo.geneontology.org/amigo/term/GO:0071345	756	69	38.1464	1.80882	1.32564e-06	0.000996218	11629;12192;12334;12458;12505;12771;12919;13860;14388;14469;14581;15944;15945;15950;15953;15957;15959;16164;16172;16191;16558;16963;17082;17131;17300;17472;17480;18095;18260;18414;19359;20290;20295;20750;20848;21414;22433;22596;22702;26565;50873;55932;559	Aif1;Capn2;Ccl1;Ccl17;Ccr3;Ccr6;Cd44;Crhbp;Cxcl10;Cxcl11;Dcst1;Efhc2;Eps8;Erbin;Foxc1;Gab1;Gbp10;Gbp2;Gbp3;Gbp4;Gbp5;Gbp6;Gfi1;Ifi203;Ifi207;Ifi209;Ifi211;Ifi47;Ifit1;Ifit3;Ifit3b;Ifne;Ifnk;Iigp1;Il13ra1;Il17ra;Il1rl1;Il22ra1;Il5;Irak3;Irgm1;Kif16b;Mpl;Ne
GO:0002684	positive regulation of immune system process	http://amigo.geneontology.org/amigo/term/GO:0002684	879	77	44.3528	1.73608	1.55749e-06	0.00105149	11629;12192;12268;12458;12505;12509;12519;13143;13482;13617;14251;14289;14293;14294;14581;14997;15006;15007;15013;15015;15039;15040;15042;15944;15945;15950;16183;16191;16398;16963;16992;17082;17300;17441;17480;18578;18761;20290;20848;21682;21897;22256;224	Aif1;C1ra;C1rb;C1s1;C4b;Ccl1;Ccr6;Cd209e;Cd274;Cd44;Cd59a;Cd80;Cxcl10;Dapk2;Ddx58;Dpp4;Ednra;Eif2b3;Enpp3;Erbin;Ermap;Flot1;Foxc1;Fpr1;Fpr2;Fpr3;Gbp5;Gfi1;H2-M9;H2-Q1;H2-Q10;H2-Q2;H2-Q4;H2-T22;H2-T23;H2-T24;Ifi203;Ifi207;Ifi209;Ifi211;Ifih1;Il1rl1;Il2;Il3
GO:0034097	response to cytokine	http://amigo.geneontology.org/amigo/term/GO:0034097	865	76	43.6464	1.74127	1.63239e-06	0.00105149	11629;12192;12334;12458;12505;12771;12825;12919;13860;14388;14469;14581;15944;15945;15950;15953;15957;15959;16164;16172;16191;16558;16963;17082;17131;17300;17472;17480;18095;18260;18414;18609;19106;19359;20290;20295;20750;20848;21414;21857;22433;22596;227	Aif1;Capn2;Ccl1;Ccl17;Ccr3;Ccr6;Cd274;Cd44;Col3a1;Crhbp;Cxcl10;Cxcl11;Dcst1;Ddx58;Efhc2;Eif2ak2;Eps8;Erbin;Foxc1;Gab1;Gbp10;Gbp2;Gbp3;Gbp4;Gbp5;Gbp6;Gfi1;Ifi203;Ifi207;Ifi209;Ifi211;Ifi47;Ifih1;Ifit1;Ifit3;Ifit3b;Ifne;Ifnk;Iigp1;Il13ra1;Il17ra;Il1rl1;Il22
GO:0043062	extracellular structure organization	http://amigo.geneontology.org/amigo/term/GO:0043062	279	34	14.0778	2.41514	1.83399e-06	0.00110259	11307;11595;12162;12813;12825;12837;13040;13078;13482;14186;14251;15116;15450;16412;16917;16948;17300;18815;18858;21810;26427;26970;30060;55938;71602;71893;94216;94352;102693;107581;114249;229595;268780;329941	Abcg1;Acan;Adamtsl4;Apom;Bmp7;Col10a1;Col16a1;Col3a1;Col4a6;Col8a1;Col8a2;Creb3l1;Ctss;Cyp1b1;Dpp4;Egflam;Fgfr4;Flot1;Foxc1;Has1;Itgb1;Lipc;Lmx1b;Lox;Loxl2;Meltf;Myo1e;Noxo1;Npnt;Phldb1;Pla2g2e;Plg;Pmp22;Tgfbi
GO:0051607	defense response to virus	http://amigo.geneontology.org/amigo/term/GO:0051607	224	29	11.3026	2.56577	3.11863e-06	0.00169845	11810;15945;15957;15959;17472;17857;19106;23962;53859;57444;58185;58203;71586;72536;74244;74414;77125;78781;80285;209200;217069;230073;230405;231655;246727;246728;387510;434341;667370	Apobec1;Atg7;Cxcl10;Ddx58;Dtx3l;Eif2ak2;Gbp4;Ifih1;Ifit1;Ifit3;Ifit3b;Ifne;Ifnk;Il33;Isg20;Map3k14;Mx1;Nlrc5;Oas2;Oas3;Oasl1;Oasl2;Parp9;Polr3c;Rsad2;Tagap;Trim25;Zbp1;Zc3hav1
GO:0009615	response to virus	http://amigo.geneontology.org/amigo/term/GO:0009615	286	34	14.4311	2.35603	3.20178e-06	0.00169845	11810;15945;15957;15959;16963;17472;17857;18263;19106;23962;53859;57444;58185;58203;71586;71768;72536;73914;74244;74414;77125;78781;80285;209200;217069;230073;230405;231655;246727;246728;381319;387510;434341;667370	Apobec1;Atg7;Batf3;Cxcl10;Ddx58;Dtx3l;Eif2ak2;Gbp4;Ifih1;Ifit1;Ifit3;Ifit3b;Ifne;Ifnk;Il33;Irak3;Isg20;Map3k14;Mx1;Nlrc5;Oas2;Oas3;Oasl1;Oasl2;Odc1;Parp9;Polr3c;Rsad2;Tagap;Trim25;Vwce;Xcl1;Zbp1;Zc3hav1
GO:0002822	regulation of adaptive immune response based on somatic recombination of immune receptors built from immunoglobulin superfamily domains	http://amigo.geneontology.org/amigo/term/GO:0002822	169	24	8.52744	2.81444	4.38975e-06	0.00219927	12458;13482;14997;15006;15007;15013;15015;15039;15040;15042;16183;16963;16992;17082;17131;18761;22256;24099;58185;60533;72049;75863;77125;244202	Ccr6;Cd274;Clec4g;Dpp4;H2-M9;H2-Q1;H2-Q10;H2-Q2;H2-Q4;H2-T22;H2-T23;H2-T24;Il1rl1;Il2;Il33;Lta;Nlrp10;Prkcq;Rsad2;Smad7;Tnfrsf13c;Tnfsf13b;Ung;Xcl1
GO:0002819	regulation of adaptive immune response	http://amigo.geneontology.org/amigo/term/GO:0002819	183	25	9.23386	2.70743	5.65423e-06	0.00268368	12458;12505;13482;14997;15006;15007;15013;15015;15039;15040;15042;16183;16963;16992;17082;17131;18761;22256;24099;58185;60533;72049;75863;77125;244202	Ccr6;Cd274;Cd44;Clec4g;Dpp4;H2-M9;H2-Q1;H2-Q10;H2-Q2;H2-Q4;H2-T22;H2-T23;H2-T24;Il1rl1;Il2;Il33;Lta;Nlrp10;Prkcq;Rsad2;Smad7;Tnfrsf13c;Tnfsf13b;Ung;Xcl1
GO:0030198	extracellular matrix organization	http://amigo.geneontology.org/amigo/term/GO:0030198	235	29	11.8577	2.44567	8.08145e-06	0.00364392	11595;12813;12825;12837;13040;13078;13482;14186;14251;15116;16412;16917;16948;17300;18815;18858;21810;26427;30060;71602;71893;94216;94352;102693;107581;114249;229595;268780;329941	Acan;Adamtsl4;Col10a1;Col16a1;Col3a1;Col4a6;Col8a1;Col8a2;Creb3l1;Ctss;Cyp1b1;Dpp4;Egflam;Fgfr4;Flot1;Foxc1;Has1;Itgb1;Lmx1b;Lox;Loxl2;Meltf;Myo1e;Noxo1;Npnt;Phldb1;Plg;Pmp22;Tgfbi
GO:0098542	defense response to other organism	http://amigo.geneontology.org/amigo/term/GO:0098542	505	49	25.4814	1.92297	9.25291e-06	0.0038335	11810;14469;15040;15945;15957;15959;16172;16687;16992;17472;17857;19106;20249;23962;53859;55932;56093;57444;58185;58203;60440;70163;71586;72536;74244;74414;77125;78781;80285;100702;117149;209200;217069;229521;230073;230405;230828;231655;240913;244202;2460	Adamts4;Apobec1;Atg7;Cxcl10;Ddx58;Defb10;Dtx3l;Eif2ak2;Gbp10;Gbp2;Gbp3;Gbp4;Gbp6;H2-T23;Ifih1;Ifit1;Ifit3;Ifit3b;Ifne;Ifnk;Iigp1;Il17ra;Il22ra1;Il33;Isg20;Krt6a;Lta;Lypd8;Map3k14;Mx1;Nlrc4;Nlrc5;Nlrp10;Oas2;Oas3;Oasl1;Oasl2;Parp9;Pfpl;Polr3c;Rsad2;Scd1;Sp
GO:0045087	innate immune response	http://amigo.geneontology.org/amigo/term/GO:0045087	665	60	33.5547	1.78812	9.35207e-06	0.0038335	11629;12268;14251;14469;14581;15040;15944;15950;15957;15959;16558;16963;17084;17472;17857;18602;19106;19200;19824;20290;20295;21897;22596;22670;23962;50908;50909;55932;55943;57444;58185;58203;59079;60440;71586;71956;73914;74414;77772;78781;80285;100702;11	Aif1;C1ra;C1rb;C1s1;C4b;Ccl1;Ccl17;Dcst1;Ddx58;Dtx3l;Eif2ak2;Erbin;Flot1;Gbp10;Gbp2;Gbp3;Gbp4;Gbp5;Gbp6;Gfi1;H2-T23;Ifi203;Ifi207;Ifi209;Ifi211;Ifih1;Ifit1;Ifit3;Iigp1;Irak3;Irgm1;Isg20;Kif16b;Ly86;Mx1;Nlrc4;Nlrc5;Nlrp10;Nlrp9c;Oas2;Oas3;Oasl1;Oasl2;Padi4
GO:0048002	antigen processing and presentation of peptide antigen	http://amigo.geneontology.org/amigo/term/GO:0048002	53	12	2.67429	4.48718	9.96309e-06	0.0039064	13040;14997;15000;15001;15006;15007;15013;15015;15039;15040;15042;71779	Ctss;H2-DMb2;H2-M9;H2-Oa;H2-Q1;H2-Q10;H2-Q2;H2-Q4;H2-T22;H2-T23;H2-T24;March8
GO:0002252	immune effector process	http://amigo.geneontology.org/amigo/term/GO:0002252	678	60	34.2107	1.75384	1.67744e-05	0.00630298	11810;12268;12458;12509;13482;14997;15006;15007;15013;15015;15039;15040;15042;15945;15957;15959;16183;16191;16904;16963;16992;17131;17472;17857;19106;20848;22256;22433;23962;50908;50909;53859;56743;57444;58185;58203;69068;71586;72536;73914;74244;74414;758	Apobec1;Atg7;C1ra;C1rb;C1s1;C4b;Ccr6;Cd59a;Clec4g;Cxcl10;Ddx58;Dpp4;Dtx3l;Eif2ak2;Enpp3;Gbp4;Gzmm;H2-M9;H2-Q1;H2-Q10;H2-Q2;H2-Q4;H2-T22;H2-T23;H2-T24;Ifih1;Ifit1;Ifit3;Ifit3b;Ifne;Ifnk;Il2;Il33;Il5;Irak3;Isg20;Lat2;Lta;Map3k14;Milr1;Mx1;Nlrc5;Oas2;Oas3;Oa
GO:0002821	positive regulation of adaptive immune response	http://amigo.geneontology.org/amigo/term/GO:0002821	127	19	6.4082	2.96495	2.02215e-05	0.0070966	12505;14997;15006;15007;15013;15015;15039;15040;15042;16183;16963;16992;18761;22256;24099;58185;60533;72049;244202	Cd274;Cd44;H2-M9;H2-Q1;H2-Q10;H2-Q2;H2-Q4;H2-T22;H2-T23;H2-T24;Il2;Lta;Nlrp10;Prkcq;Rsad2;Tnfrsf13c;Tnfsf13b;Ung;Xcl1
GO:0002476	antigen processing and presentation of endogenous peptide antigen via MHC class Ib	http://amigo.geneontology.org/amigo/term/GO:0002476	25	8	1.26146	6.34188	2.04604e-05	0.0070966	14997;15006;15007;15013;15015;15039;15040;15042	H2-M9;H2-Q1;H2-Q10;H2-Q2;H2-Q4;H2-T22;H2-T23;H2-T24
GO:0002428	antigen processing and presentation of peptide antigen via MHC class Ib	http://amigo.geneontology.org/amigo/term/GO:0002428	26	8	1.31191	6.09796	2.82516e-05	0.00943605	14997;15006;15007;15013;15015;15039;15040;15042	H2-M9;H2-Q1;H2-Q10;H2-Q2;H2-Q4;H2-T22;H2-T23;H2-T24
GO:0002824	positive regulation of adaptive immune response based on somatic recombination of immune receptors built from immunoglobulin superfamily domains	http://amigo.geneontology.org/amigo/term/GO:0002824	120	18	6.05499	2.97276	3.19746e-05	0.0102981	14997;15006;15007;15013;15015;15039;15040;15042;16183;16963;16992;18761;22256;24099;58185;60533;72049;244202	Cd274;H2-M9;H2-Q1;H2-Q10;H2-Q2;H2-Q4;H2-T22;H2-T23;H2-T24;Il2;Lta;Nlrp10;Prkcq;Rsad2;Tnfrsf13c;Tnfsf13b;Ung;Xcl1
GO:0048646	anatomical structure formation involved in morphogenesis	http://amigo.geneontology.org/amigo/term/GO:0048646	1095	85	55.2518	1.53841	4.6439e-05	0.0144409	11477;11535;11601;11602;11941;12162;12286;12334;12505;12509;12527;12550;12632;12771;12837;13009;13078;13179;13617;13666;13819;14173;14186;14251;14368;14369;14388;14463;15110;15207;15364;15431;15442;15945;16398;16412;16558;17268;17300;17480;17906;18016;180	Acvr1;Adm;Alx1;Angpt2;Angpt4;Atp2b2;Bhlhe41;Bmp7;Bmper;Cacna1a;Capn2;Ccr3;Cd109;Cd44;Cd59a;Cd9;Cdh1;Cfl2;Clec1b;Clic4;Col8a1;Col8a2;Creb3l1;Csrp3;Cxcl10;Cyp1b1;Dcn;Ddah1;Dmrt2;Ednra;Eif2ak3;Epas1;Fgf2;Fgfr4;Fhod3;Flot1;Foxc1;Fzd6;Fzd7;Gab1;Gata4;Gdf7;Hand
GO:1901700	response to oxygen-containing compound	http://amigo.geneontology.org/amigo/term/GO:1901700	1591	115	80.279	1.4325	4.88919e-05	0.0146969	11535;11601;11629;11810;12161;12162;12192;12286;12334;12457;12519;12527;12550;12740;12825;12919;12990;13039;13078;13179;13617;13860;14118;14245;14276;14289;14463;14469;14581;14652;14654;14745;15945;16183;16398;16500;16992;17084;17189;17698;17844;18095;185	Abhd2;Acer2;Adm;Aif1;Akr1c18;Angpt2;Apobec1;Apom;Asxl1;Atg7;Bmp6;Bmp7;Cacna1a;Cacng4;Capn2;Cd274;Cd80;Cd9;Cdh1;Chrna3;Cldn4;Cmpk2;Col16a1;Col3a1;Col4a6;Crhbp;Csn1s1;Ctsl;Cxcl10;Cxcl11;Cyp1b1;Dcn;Dntt;Ednra;Eif2ak2;Eif2b3;Enpp1;Eps8;Erbin;Fbn1;Fbxo32;Fgf21
GO:0031349	positive regulation of defense response	http://amigo.geneontology.org/amigo/term/GO:0031349	341	35	17.2063	2.03414	5.57309e-05	0.0159855	13040;13617;14251;14581;15040;15944;15950;16172;16398;16963;16992;17082;20290;21897;22596;58185;58203;59079;71586;73914;74414;77125;78781;80285;117149;226421;226691;229898;230073;236312;244202;257630;268973;381308;434341	Ccl1;Ctss;Ddx58;Ednra;Erbin;Flot1;Gbp5;Gfi1;H2-T23;Ifi203;Ifi207;Ifi209;Ifi211;Ifih1;Il17f;Il17ra;Il1rl1;Il33;Irak3;Irgm1;Itga2;Lta;Nlrc4;Nlrc5;Nlrp10;Parp9;Polr3c;Rab7b;Rsad2;Tirap;Tlr1;Xcl1;Xrcc5;Zbp1;Zc3hav1
GO:0002250	adaptive immune response	http://amigo.geneontology.org/amigo/term/GO:0002250	397	39	20.0319	1.94689	5.67238e-05	0.0159855	12268;12458;12505;13482;14997;15006;15007;15013;15015;15039;15040;15042;16183;16904;16963;16992;17082;17131;18761;20848;21682;22256;24099;50908;50909;56743;58185;60533;71779;72049;75863;77125;77799;229603;230405;244202;381812;387510;667277	C1ra;C1rb;C1s1;C4b;Ccr6;Cd274;Cd44;Clec4g;Cracr2a;Dpp4;Gzmm;H2-M9;H2-Q1;H2-Q10;H2-Q2;H2-Q4;H2-T22;H2-T23;H2-T24;Ifne;Ifnk;Il1rl1;Il2;Il33;Lat2;Lta;March8;Nlrp10;Otud7b;Prkcq;Rsad2;Sla2;Smad7;Stat3;Tec;Tnfrsf13c;Tnfsf13b;Ung;Xcl1
GO:0002460	adaptive immune response based on somatic recombination of immune receptors built from immunoglobulin superfamily domains	http://amigo.geneontology.org/amigo/term/GO:0002460	279	30	14.0778	2.13101	8.03141e-05	0.0219477	12268;12458;13482;14997;15006;15007;15013;15015;15039;15040;15042;16183;16904;16963;16992;17082;17131;18761;20848;22256;24099;50908;50909;58185;60533;72049;75863;77125;244202;667277	C1ra;C1rb;C1s1;C4b;Ccr6;Cd274;Clec4g;Dpp4;Gzmm;H2-M9;H2-Q1;H2-Q10;H2-Q2;H2-Q4;H2-T22;H2-T23;H2-T24;Il1rl1;Il2;Il33;Lta;Nlrp10;Prkcq;Rsad2;Smad7;Stat3;Tnfrsf13c;Tnfsf13b;Ung;Xcl1
GO:0002475	antigen processing and presentation via MHC class Ib	http://amigo.geneontology.org/amigo/term/GO:0002475	30	8	1.51375	5.2849	8.84099e-05	0.0227794	14997;15006;15007;15013;15015;15039;15040;15042	H2-M9;H2-Q1;H2-Q10;H2-Q2;H2-Q4;H2-T22;H2-T23;H2-T24
GO:0002483	antigen processing and presentation of endogenous peptide antigen	http://amigo.geneontology.org/amigo/term/GO:0002483	30	8	1.51375	5.2849	8.84099e-05	0.0227794	14997;15006;15007;15013;15015;15039;15040;15042	H2-M9;H2-Q1;H2-Q10;H2-Q2;H2-Q4;H2-T22;H2-T23;H2-T24
GO:0009888	tissue development	http://amigo.geneontology.org/amigo/term/GO:0009888	1844	128	93.045	1.37568	0.00010939	0.0274023	11477;11535;11595;11601;11602;11704;11941;12155;12161;12162;12163;12192;12505;12550;12632;12813;12825;12837;12965;13009;13039;13047;13078;13179;13617;13666;13798;14173;14186;14251;14313;14368;14369;14388;14463;14581;15110;15207;15364;15412;15431;15442;159	Abcb1b;Acan;Acvr1;Adamtsl4;Adm;Ajap1;Alx1;Amelx;Angpt2;Angpt4;Asxl1;Atg7;Atp2b2;Basp1;Bfsp2;Bhlhe41;Bmp15;Bmp6;Bmp7;Bmp8a;Bmper;Cd109;Cd44;Cdh1;Cfl2;Clic4;Col10a1;Col3a1;Col8a1;Crygb;Csrp3;Ctsl;Cux1;Cxcl10;Cyp1b1;Dcn;Dmrt2;Ednra;Eif2ak3;Ell3;En1;Enpp1;Fgf
GO:0055085	transmembrane transport	http://amigo.geneontology.org/amigo/term/GO:0055085	1408	102	71.0452	1.43571	0.000123777	0.0301682	11307;11443;11941;11984;11987;12286;12740;12919;13040;13521;13617;14173;14276;14652;14654;15945;16500;16526;16963;17962;18578;18605;18669;19247;19712;20497;20501;20531;22227;22229;24059;26874;27410;27413;28254;29876;30936;30962;50799;52150;54377;55961;560	Abca17;Abca3;Abca8a;Abcb11;Abcb1b;Abcc3;Abcd2;Abcg1;Aqp12;Asic5;Atp2b2;Atp6v0c;Atp6v1c2;Cacna1a;Cacng4;Chrna2;Chrna3;Chrnb1;Chrnb3;Cldn4;Clec4b1;Clic4;Cnnm2;Cox4i2;Cracr2a;Crhbp;Ctss;Cxcl10;Cxcl11;Dnajc19-ps;Ednra;Enpp1;Fgf2;Fgf21;Folr2;Fxyd4;Glp1r;Glra1;
GO:0001916	positive regulation of T cell mediated cytotoxicity	http://amigo.geneontology.org/amigo/term/GO:0001916	40	9	2.01833	4.45913	0.000135556	0.0321695	14997;15006;15007;15013;15015;15039;15040;15042;16963	H2-M9;H2-Q1;H2-Q10;H2-Q2;H2-Q4;H2-T22;H2-T23;H2-T24;Xcl1
GO:0045089	positive regulation of innate immune response	http://amigo.geneontology.org/amigo/term/GO:0045089	222	25	11.2017	2.2318	0.000149125	0.0343702	14251;14581;15040;15944;15950;16963;21897;22596;58185;58203;59079;71586;73914;74414;78781;80285;117149;226421;226691;229898;230073;236312;268973;381308;434341	Ddx58;Erbin;Flot1;Gbp5;Gfi1;H2-T23;Ifi203;Ifi207;Ifi209;Ifi211;Ifih1;Irak3;Irgm1;Nlrc4;Nlrc5;Parp9;Polr3c;Rab7b;Rsad2;Tirap;Tlr1;Xcl1;Xrcc5;Zbp1;Zc3hav1
GO:0071495	cellular response to endogenous stimulus	http://amigo.geneontology.org/amigo/term/GO:0071495	1216	90	61.3572	1.46682	0.000152452	0.0343702	11477;11629;11810;12155;12161;12162;12163;12192;12286;12334;12505;12550;12825;12919;14118;14173;14176;14186;14245;14276;14289;14313;14463;14652;14654;15116;15364;16398;16412;16558;16963;17131;17300;17698;17844;18095;18519;18578;18584;18605;18761;19220;192	Abhd2;Acvr1;Aif1;Akr1c18;Apobec1;Bmp15;Bmp6;Bmp7;Bmp8a;Bmper;Cacna1a;Capn2;Cd109;Cd44;Cdh1;Chrna3;Col16a1;Col3a1;Col4a6;Creb3l1;Crhbp;Enpp1;Fam83g;Fbn1;Fbxo32;Fgf2;Fgf21;Fgf5;Fgfr4;Folr2;Foxc1;Fpr2;Fst;Gata4;Gdf7;Glp1r;Glra1;Gpr21;Has1;Hmga2;Il17f;Itga2;I
GO:0031347	regulation of defense response	http://amigo.geneontology.org/amigo/term/GO:0031347	580	50	29.2658	1.70848	0.000159475	0.0350766	12505;12509;13040;13617;14251;14581;15040;15944;15950;16172;16183;16398;16963;16992;17082;17472;18858;20290;21897;21930;22596;24110;26874;27052;57781;58185;58203;59079;71586;71956;73914;74414;77125;77772;78781;80285;117149;209200;209558;226421;226691;2295	Abcd2;Aoah;Ccl1;Cd200r1;Cd44;Cd59a;Ctss;Dcst1;Ddx58;Dtx3l;Ednra;Enpp3;Erbin;Flot1;Gbp4;Gbp5;Gfi1;H2-T23;Ifi203;Ifi207;Ifi209;Ifi211;Ifih1;Il17f;Il17ra;Il1rl1;Il2;Il33;Irak3;Irgm1;Itga2;Lta;Nlrc4;Nlrc5;Nlrp10;Parp9;Pmp22;Polr3c;Rab7b;Rnf135;Rsad2;Syt11;Tir
GO:0009617	response to bacterium	http://amigo.geneontology.org/amigo/term/GO:0009617	674	56	34.0088	1.64663	0.000173126	0.0371726	11535;12161;12334;12457;12519;13179;13617;14469;14581;15040;15944;15945;15957;15959;16687;16992;17084;18578;18858;19106;19220;20249;21824;21897;22169;22433;24110;26874;55932;56066;56078;56093;59079;60440;60533;65969;70163;73229;73914;99899;100702;117149;2	Abcd2;Adamts4;Adm;Bmp6;Capn2;Car5b;Cd274;Cd80;Cmpk2;Cubn;Cxcl10;Cxcl11;Dcn;Defb10;Ednra;Eif2ak2;Erbin;Gbp10;Gbp2;Gbp3;Gbp5;Gbp6;Gfi1;H2-T23;Ifi44;Ifit1;Ifit3;Ifit3b;Ifne;Iigp1;Il22ra1;Irak3;Irgm1;Krt6a;Lta;Ly86;Lypd8;Nlrc4;Nlrc5;Nlrp10;Noct;Nuggc;Oas2;Pde
GO:0019883	antigen processing and presentation of endogenous antigen	http://amigo.geneontology.org/amigo/term/GO:0019883	33	8	1.66512	4.80445	0.0001833	0.0384419	14997;15006;15007;15013;15015;15039;15040;15042	H2-M9;H2-Q1;H2-Q10;H2-Q2;H2-Q4;H2-T22;H2-T23;H2-T24
GO:0071346	cellular response to interferon-gamma	http://amigo.geneontology.org/amigo/term/GO:0071346	114	16	5.75224	2.78153	0.000192221	0.0393966	11629;14469;15944;16558;16963;17472;20290;20295;55932;55943;80285;100702;226421;229898;434341;626578	Aif1;Ccl1;Ccl17;Gbp10;Gbp2;Gbp3;Gbp4;Gbp5;Gbp6;Irgm1;Kif16b;Nlrc5;Parp9;Rab7b;Stx8;Xcl1
GO:1903901	negative regulation of viral life cycle	http://amigo.geneontology.org/amigo/term/GO:1903901	72	12	3.63299	3.30306	0.000237506	0.0475963	15364;19106;19824;22670;23962;50873;57444;58185;78781;217069;231655;246727	Eif2ak2;Hmga2;Isg20;Oas3;Oasl1;Oasl2;Prkn;Rsad2;Trim10;Trim25;Trim26;Zc3hav1
GO:0002709	regulation of T cell mediated immunity	http://amigo.geneontology.org/amigo/term/GO:0002709	83	13	4.18803	3.10408	0.000251349	0.0492753	13482;14997;15006;15007;15013;15015;15039;15040;15042;16963;17131;58185;75863	Clec4g;Dpp4;H2-M9;H2-Q1;H2-Q10;H2-Q2;H2-Q4;H2-T22;H2-T23;H2-T24;Rsad2;Smad7;Xcl1
GO:0009719	response to endogenous stimulus	http://amigo.geneontology.org/amigo/term/GO:0009719	1504	106	75.8892	1.39677	0.000256827	0.0492779	11434;11477;11535;11629;11810;12155;12161;12162;12163;12192;12286;12334;12505;12527;12550;12740;12825;12919;12990;13039;14118;14173;14176;14186;14245;14276;14289;14313;14463;14652;14654;15116;15364;16398;16412;16558;16948;16963;17131;17189;17300;17698;178	Abca3;Abhd2;Acr;Acvr1;Adm;Aif1;Akr1c18;Apobec1;Bmp15;Bmp6;Bmp7;Bmp8a;Bmper;Cacna1a;Capn2;Cd109;Cd44;Cd9;Cdh1;Chrna3;Cldn4;Col16a1;Col3a1;Col4a6;Creb3l1;Crhbp;Csn1s1;Ctsl;Eif2b3;Enpp1;Fam83g;Fbn1;Fbxo32;Fgf2;Fgf21;Fgf5;Fgfr4;Folr2;Foxc1;Fpr2;Fst;Gata4;Gatm
GO:0033993	response to lipid	http://amigo.geneontology.org/amigo/term/GO:0033993	913	70	46.0684	1.51948	0.000311988	0.0586148	11307;11434;11535;11629;12161;12162;12192;12334;12457;12519;12740;12919;12990;13039;13179;13617;14463;14469;14581;14745;15364;15945;16398;16948;16992;17084;17698;17844;18095;18578;18609;19106;19220;19712;19713;20249;20250;20609;20750;20848;20997;21391;218	Abca3;Abcg1;Abhd2;Acer2;Acr;Adm;Aif1;Akr1c18;Asxl1;Bmp6;Bmp7;Capn2;Cd274;Cd80;Cldn4;Cmpk2;Crhbp;Csn1s1;Ctsl;Cxcl10;Cxcl11;Dcn;Ednra;Eif2ak2;Erbin;Fbxo32;Gata4;Gbp10;Gbp2;Gbp6;Gfi1;Hmga2;Insig1;Irak3;Itga2;Lox;Lpar1;Lta;Ly86;Mgarp;Msn;Mup5;Nkx3-1;Noct;Nugg
GO:0048525	negative regulation of viral process	http://amigo.geneontology.org/amigo/term/GO:0048525	85	13	4.28895	3.03105	0.000319907	0.058876	15364;19106;19712;19824;22670;23962;50873;57444;58185;78781;217069;231655;246727	Eif2ak2;Hmga2;Isg20;Oas3;Oasl1;Oasl2;Prkn;Rest;Rsad2;Trim10;Trim25;Trim26;Zc3hav1
GO:0001914	regulation of T cell mediated cytotoxicity	http://amigo.geneontology.org/amigo/term/GO:0001914	45	9	2.27062	3.96367	0.000350284	0.0631773	14997;15006;15007;15013;15015;15039;15040;15042;16963	H2-M9;H2-Q1;H2-Q10;H2-Q2;H2-Q4;H2-T22;H2-T23;H2-T24;Xcl1

## Sheet: CORT+DFP KEGG Top50
geneSet	description	link	size	overlap	expect	enrichmentRatio	pValue	FDR	overlapId	userId
mmu05330	Allograft rejection	http://www.kegg.jp/kegg-bin/show_pathway?mmu05330+100504404+12519+14961+14963+14969+14997+14998+14999+15000+15001+15006+15007+15013+15015+15024+15039+15040+15042+15043+16183+16191+667803	64	22	4.00628	5.49137	1.46327e-11	4.69711e-09	100504404;12519;14961;14963;14969;14997;14998;14999;15000;15001;15006;15007;15013;15015;15024;15039;15040;15042;15043;16183;16191;667803	Cd80;H2-Ab1;H2-Bl;H2-DMa;H2-DMb1;H2-DMb2;H2-Ea-ps;H2-Eb1;H2-M9;H2-Oa;H2-Q1;H2-Q10;H2-Q2;H2-Q4;H2-T10;H2-T22;H2-T23;H2-T24;H2-T3;H2-T-ps;Il2;Il5
mmu04940	Type I diabetes mellitus	http://www.kegg.jp/kegg-bin/show_pathway?mmu04940+100504404+12519+14961+14963+14969+14997+14998+14999+15000+15001+15006+15007+15013+15015+15024+15039+15040+15042+15043+16183+16992+667803	70	22	4.38187	5.02068	1.09624e-10	1.74802e-08	100504404;12519;14961;14963;14969;14997;14998;14999;15000;15001;15006;15007;15013;15015;15024;15039;15040;15042;15043;16183;16992;667803	Cd80;H2-Ab1;H2-Bl;H2-DMa;H2-DMb1;H2-DMb2;H2-Ea-ps;H2-Eb1;H2-M9;H2-Oa;H2-Q1;H2-Q10;H2-Q2;H2-Q4;H2-T10;H2-T22;H2-T23;H2-T24;H2-T3;H2-T-ps;Il2;Lta
mmu05332	Graft-versus-host disease	http://www.kegg.jp/kegg-bin/show_pathway?mmu05332+100504404+12519+14961+14963+14969+14997+14998+14999+15000+15001+15006+15007+15013+15015+15024+15039+15040+15042+15043+16183+667803	65	21	4.06888	5.16112	1.63366e-10	1.74802e-08	100504404;12519;14961;14963;14969;14997;14998;14999;15000;15001;15006;15007;15013;15015;15024;15039;15040;15042;15043;16183;667803	Cd80;H2-Ab1;H2-Bl;H2-DMa;H2-DMb1;H2-DMb2;H2-Ea-ps;H2-Eb1;H2-M9;H2-Oa;H2-Q1;H2-Q10;H2-Q2;H2-Q4;H2-T10;H2-T22;H2-T23;H2-T24;H2-T3;H2-T-ps;Il2
mmu04145	Phagosome	http://www.kegg.jp/kegg-bin/show_pathway?mmu04145+100504404+11984+13039+13040+14961+14963+14969+14997+14998+14999+15000+15001+15006+15007+15013+15015+15024+15039+15040+15042+15043+16398+16409+16412+170776+170780+17113+21825+21826+226421+50909+56644+667277	181	35	11.3303	3.08907	1.37781e-09	9.45443e-08	100504404;11984;13039;13040;14961;14963;14969;14997;14998;14999;15000;15001;15006;15007;15013;15015;15024;15039;15040;15042;15043;16398;16409;16412;170776;170780;17113;21825;21826;226421;50909;56644;667277;667803;68775	Atp6v0c;Atp6v1c2;C1ra;C1rb;Cd209c;Cd209e;Clec7a;Ctsl;Ctss;H2-Ab1;H2-Bl;H2-DMa;H2-DMb1;H2-DMb2;H2-Ea-ps;H2-Eb1;H2-M9;H2-Oa;H2-Q1;H2-Q10;H2-Q2;H2-Q4;H2-T10;H2-T22;H2-T23;H2-T24;H2-T3;H2-T-ps;Itga2;Itgam;Itgb1;M6pr;Rab7b;Thbs1;Thbs2
mmu05320	Autoimmune thyroid disease	http://www.kegg.jp/kegg-bin/show_pathway?mmu05320+100504404+12519+14961+14963+14969+14997+14998+14999+15000+15001+15006+15007+15013+15015+15024+15039+15040+15042+15043+16183+16191+667803	79	22	4.94526	4.44871	1.47265e-09	9.45443e-08	100504404;12519;14961;14963;14969;14997;14998;14999;15000;15001;15006;15007;15013;15015;15024;15039;15040;15042;15043;16183;16191;667803	Cd80;H2-Ab1;H2-Bl;H2-DMa;H2-DMb1;H2-DMb2;H2-Ea-ps;H2-Eb1;H2-M9;H2-Oa;H2-Q1;H2-Q10;H2-Q2;H2-Q4;H2-T10;H2-T22;H2-T23;H2-T24;H2-T3;H2-T-ps;Il2;Il5
mmu04514	Cell adhesion molecules (CAMs)	http://www.kegg.jp/kegg-bin/show_pathway?mmu04514+100504404+12519+12550+12740+14961+14963+14969+14997+14998+14999+15000+15001+15006+15007+15013+15015+15024+15039+15040+15042+15043+16409+16412+18260+18417+18566+22329+54420+56173+60533+621628+667803+75677	169	33	10.5791	3.11936	3.18718e-09	1.70514e-07	100504404;12519;12550;12740;14961;14963;14969;14997;14998;14999;15000;15001;15006;15007;15013;15015;15024;15039;15040;15042;15043;16409;16412;18260;18417;18566;22329;54420;56173;60533;621628;667803;75677	Cd274;Cd80;Cdh1;Cldn11;Cldn14;Cldn20;Cldn22;Cldn4;Cldn8;H2-Ab1;H2-Bl;H2-DMa;H2-DMb1;H2-DMb2;H2-Ea-ps;H2-Eb1;H2-M9;H2-Oa;H2-Q1;H2-Q10;H2-Q2;H2-Q4;H2-T10;H2-T22;H2-T23;H2-T24;H2-T3;H2-T-ps;Itgam;Itgb1;Ocln;Pdcd1;Vcam1
mmu05416	Viral myocarditis	http://www.kegg.jp/kegg-bin/show_pathway?mmu05416+100504404+12519+14961+14963+14969+14997+14998+14999+15000+15001+15006+15007+15013+15015+15024+15039+15040+15042+15043+24053+667803	88	21	5.50864	3.81219	6.87974e-08	3.15485e-06	100504404;12519;14961;14963;14969;14997;14998;14999;15000;15001;15006;15007;15013;15015;15024;15039;15040;15042;15043;24053;667803	Cd80;H2-Ab1;H2-Bl;H2-DMa;H2-DMb1;H2-DMb2;H2-Ea-ps;H2-Eb1;H2-M9;H2-Oa;H2-Q1;H2-Q10;H2-Q2;H2-Q4;H2-T10;H2-T22;H2-T23;H2-T24;H2-T3;H2-T-ps;Sgcg
mmu04612	Antigen processing and presentation	http://www.kegg.jp/kegg-bin/show_pathway?mmu04612+100504404+13039+13040+14961+14963+14969+14997+14998+14999+15000+15001+15006+15007+15013+15015+15024+15039+15040+15042+15043+667803	91	21	5.69644	3.68652	1.27899e-07	5.13196e-06	100504404;13039;13040;14961;14963;14969;14997;14998;14999;15000;15001;15006;15007;15013;15015;15024;15039;15040;15042;15043;667803	Ctsl;Ctss;H2-Ab1;H2-Bl;H2-DMa;H2-DMb1;H2-DMb2;H2-Ea-ps;H2-Eb1;H2-M9;H2-Oa;H2-Q1;H2-Q10;H2-Q2;H2-Q4;H2-T10;H2-T22;H2-T23;H2-T24;H2-T3;H2-T-ps
mmu05150	Staphylococcus aureus infection	http://www.kegg.jp/kegg-bin/show_pathway?mmu05150+100504404+12268+14289+14293+14294+14961+14969+14998+14999+15000+15001+16409+18815+50908+50909+667277	56	16	3.5055	4.56426	1.77133e-07	6.31776e-06	100504404;12268;14289;14293;14294;14961;14969;14998;14999;15000;15001;16409;18815;50908;50909;667277	C1ra;C1rb;C1s1;C4b;Fpr1;Fpr2;Fpr3;H2-Ab1;H2-DMa;H2-DMb1;H2-DMb2;H2-Ea-ps;H2-Eb1;H2-Oa;Itgam;Plg
mmu04672	Intestinal immune network for IgA production	http://www.kegg.jp/kegg-bin/show_pathway?mmu04672+100504404+12519+14961+14969+14998+14999+15000+15001+16183+16191+24099+53859+72049	43	13	2.69172	4.82962	1.25277e-06	4.02139e-05	100504404;12519;14961;14969;14998;14999;15000;15001;16183;16191;24099;53859;72049	Cd80;H2-Ab1;H2-DMa;H2-DMb1;H2-DMb2;H2-Ea-ps;H2-Eb1;H2-Oa;Il2;Il5;Map3k14;Tnfrsf13c;Tnfsf13b
mmu05168	Herpes simplex infection	http://www.kegg.jp/kegg-bin/show_pathway?mmu05168+100504404+13666+14961+14963+14969+14997+14998+14999+15000+15001+15006+15007+15013+15015+15024+15039+15040+15042+15043+15957+16992+19106+19247+20846+230073+246727+246728+57080+667803+71586	215	30	13.4586	2.22906	2.63765e-05	0.000769713	100504404;13666;14961;14963;14969;14997;14998;14999;15000;15001;15006;15007;15013;15015;15024;15039;15040;15042;15043;15957;16992;19106;19247;20846;230073;246727;246728;57080;667803;71586	Ddx58;Eif2ak2;Eif2ak3;Gtf2ird1;H2-Ab1;H2-Bl;H2-DMa;H2-DMb1;H2-DMb2;H2-Ea-ps;H2-Eb1;H2-M9;H2-Oa;H2-Q1;H2-Q10;H2-Q2;H2-Q4;H2-T10;H2-T22;H2-T23;H2-T24;H2-T3;H2-T-ps;Ifih1;Ifit1;Lta;Oas2;Oas3;Ptpn11;Stat1
mmu05321	Inflammatory bowel disease (IBD)	http://www.kegg.jp/kegg-bin/show_pathway?mmu05321+100504404+14961+14969+14998+14999+15000+15001+16183+16191+20846+20848+257630+257632	59	13	3.69329	3.51989	5.49088e-05	0.00146881	100504404;14961;14969;14998;14999;15000;15001;16183;16191;20846;20848;257630;257632	H2-Ab1;H2-DMa;H2-DMb1;H2-DMb2;H2-Ea-ps;H2-Eb1;H2-Oa;Il17f;Il2;Il5;Nod2;Stat1;Stat3
mmu05310	Asthma	http://www.kegg.jp/kegg-bin/show_pathway?mmu05310+100504404+14961+14969+14998+14999+15000+15001+16191	25	8	1.56495	5.11197	9.33875e-05	0.00230595	100504404;14961;14969;14998;14999;15000;15001;16191	H2-Ab1;H2-DMa;H2-DMb1;H2-DMb2;H2-Ea-ps;H2-Eb1;H2-Oa;Il5
mmu05169	Epstein-Barr virus infection	http://www.kegg.jp/kegg-bin/show_pathway?mmu05169+100504404+12505+13197+14961+14963+14969+14997+14998+14999+15000+15001+15006+15007+15013+15015+15024+15039+15040+15042+15043+15945+19106+20846+20848+230073+246727+246728+53859+667803	230	29	14.3976	2.01423	0.000224797	0.00515428	100504404;12505;13197;14961;14963;14969;14997;14998;14999;15000;15001;15006;15007;15013;15015;15024;15039;15040;15042;15043;15945;19106;20846;20848;230073;246727;246728;53859;667803	Cd44;Cxcl10;Ddx58;Eif2ak2;Gadd45a;H2-Ab1;H2-Bl;H2-DMa;H2-DMb1;H2-DMb2;H2-Ea-ps;H2-Eb1;H2-M9;H2-Oa;H2-Q1;H2-Q10;H2-Q2;H2-Q4;H2-T10;H2-T22;H2-T23;H2-T24;H2-T3;H2-T-ps;Map3k14;Oas2;Oas3;Stat1;Stat3
mmu04080	Neuroactive ligand-receptor interaction	http://www.kegg.jp/kegg-bin/show_pathway?mmu04080+108043+108072+110834+110902+11443+11556+13617+140498+14064+14289+14293+14294+14652+14654+14745+14767+170732+17200+17203+17773+18217+18386+18438+18815+19220+193034+20609+209513+237362+244701+268934+493809+5	289	34	18.0909	1.8794	0.000256122	0.00548101	108043;108072;110834;110902;11443;11556;13617;140498;14064;14289;14293;14294;14652;14654;14745;14767;170732;17200;17203;17773;18217;18386;18438;18815;19220;193034;20609;209513;237362;244701;268934;493809;57260;94226	Adrb3;Chrna2;Chrna3;Chrnb1;Chrnb3;Ednra;F2rl2;Fpr1;Fpr2;Fpr3;Glp1r;Glra1;Grm4;Grm6;Lpar1;Ltb4r2;Mc2r;Mc5r;Mtnr1a;Mtnr1b;Nmur1;Npffr1;Ntsr2;Oprd1;P2rx4;Plg;Ptgfr;Rxfp2;S1pr5;Sstr5;Taar3;Taar4;Trhr2;Trpv1
mmu05323	Rheumatoid arthritis	http://www.kegg.jp/kegg-bin/show_pathway?mmu05323+100504404+11984+12519+13039+14961+14969+14998+14999+15000+15001+16994+24099+68775+83996	83	14	5.19565	2.69456	0.000572691	0.0114896	100504404;11984;12519;13039;14961;14969;14998;14999;15000;15001;16994;24099;68775;83996	Atp6v0c;Atp6v1c2;Cd80;Ctsl;H2-Ab1;H2-DMa;H2-DMb1;H2-DMb2;H2-Ea-ps;H2-Eb1;H2-Oa;Ltb;Mmp1b;Tnfsf13b
mmu04640	Hematopoietic cell lineage	http://www.kegg.jp/kegg-bin/show_pathway?mmu04640+100504404+12505+12509+12527+14723+14961+14969+14998+14999+15000+15001+16191+16398+16409+21673	95	15	5.94683	2.52235	0.00075864	0.0143249	100504404;12505;12509;12527;14723;14961;14969;14998;14999;15000;15001;16191;16398;16409;21673	Cd44;Cd59a;Cd9;Dntt;Gp1ba;H2-Ab1;H2-DMa;H2-DMb1;H2-DMb2;H2-Ea-ps;H2-Eb1;H2-Oa;Il5;Itga2;Itgam
mmu04060	Cytokine-cytokine receptor interaction	http://www.kegg.jp/kegg-bin/show_pathway?mmu04060+11477+12155+12161+12162+12163+12458+12771+15945+16164+16172+16183+16191+16325+16963+16992+16994+17082+17480+18048+18414+20290+20295+230405+230828+238057+23832+24099+245527+257630+387510+56066+72049+77125	296	33	18.5291	1.78099	0.000825959	0.0147296	11477;12155;12161;12162;12163;12458;12771;15945;16164;16172;16183;16191;16325;16963;16992;16994;17082;17480;18048;18414;20290;20295;230405;230828;238057;23832;24099;245527;257630;387510;56066;72049;77125	Acvr1;Bmp15;Bmp6;Bmp7;Bmp8a;Ccl1;Ccl17;Ccr3;Ccr6;Cxcl10;Cxcl11;Eda2r;Gdf7;Ifne;Ifnk;Il13ra1;Il17f;Il17ra;Il1rl1;Il2;Il22ra1;Il33;Il5;Inhbc;Klk1b4;Lta;Ltb;Mpl;Osmr;Tnfrsf13c;Tnfsf13b;Xcl1;Xcr1
mmu04512	ECM-receptor interaction	http://www.kegg.jp/kegg-bin/show_pathway?mmu04512+114249+12505+12835+14723+16398+16412+16772+16775+20750+21825+21826+329278+94216	83	13	5.19565	2.50209	0.00180631	0.0305171	114249;12505;12835;14723;16398;16412;16772;16775;20750;21825;21826;329278;94216	Cd44;Col4a6;Col6a3;Gp1ba;Itga2;Itgb1;Lama1;Lama4;Npnt;Spp1;Thbs1;Thbs2;Tnn
mmu05145	Toxoplasmosis	http://www.kegg.jp/kegg-bin/show_pathway?mmu05145+100504404+11689+14961+14969+14998+14999+15000+15001+15944+16412+16772+16775+20846+20848+320207	108	15	6.7606	2.21874	0.0028438	0.0431462	100504404;11689;14961;14969;14998;14999;15000;15001;15944;16412;16772;16775;20846;20848;320207	Alox5;H2-Ab1;H2-DMa;H2-DMb1;H2-DMb2;H2-Ea-ps;H2-Eb1;H2-Oa;Irgm1;Itgb1;Lama1;Lama4;Pik3r5;Stat1;Stat3
mmu05166	Human T-cell leukemia virus 1 infection	http://www.kegg.jp/kegg-bin/show_pathway?mmu05166+100504404+14368+14369+14961+14963+14969+14997+14998+14999+15000+15001+15006+15007+15013+15015+15024+15039+15040+15042+15043+16183+16992+18519+18974+22329+22433+53859+667803+70461+72049	282	30	17.6527	1.69946	0.00290297	0.0431462	100504404;14368;14369;14961;14963;14969;14997;14998;14999;15000;15001;15006;15007;15013;15015;15024;15039;15040;15042;15043;16183;16992;18519;18974;22329;22433;53859;667803;70461;72049	Crtc3;Fzd6;Fzd7;H2-Ab1;H2-Bl;H2-DMa;H2-DMb1;H2-DMb2;H2-Ea-ps;H2-Eb1;H2-M9;H2-Oa;H2-Q1;H2-Q10;H2-Q2;H2-Q4;H2-T10;H2-T22;H2-T23;H2-T24;H2-T3;H2-T-ps;Il2;Kat2b;Lta;Map3k14;Pole2;Tnfrsf13c;Vcam1;Xbp1
mmu05165	Human papillomavirus infection	http://www.kegg.jp/kegg-bin/show_pathway?mmu05165+11984+12835+14368+14369+14963+14997+15006+15007+15013+15015+15024+15039+15040+15042+15043+15207+16398+16412+16772+16775+19106+20750+20846+208677+21414+21415+21825+21826+22084+231655+23962+26427+329278+6678	370	37	23.1613	1.59749	0.00295706	0.0431462	11984;12835;14368;14369;14963;14997;15006;15007;15013;15015;15024;15039;15040;15042;15043;15207;16398;16412;16772;16775;19106;20750;20846;208677;21414;21415;21825;21826;22084;231655;23962;26427;329278;667803;68775;93737;94216	Atp6v0c;Atp6v1c2;Col4a6;Col6a3;Creb3l1;Creb3l3;Eif2ak2;Fzd6;Fzd7;H2-Bl;H2-M9;H2-Q1;H2-Q10;H2-Q2;H2-Q4;H2-T10;H2-T22;H2-T23;H2-T24;H2-T3;H2-T-ps;Hes3;Itga2;Itgb1;Lama1;Lama4;Oasl1;Oasl2;Pard6g;Spp1;Stat1;Tcf7;Tcf7l1;Thbs1;Thbs2;Tnn;Tsc2
mmu05322	Systemic lupus erythematosus	http://www.kegg.jp/kegg-bin/show_pathway?mmu05322+100504404+12268+12519+14961+14969+14998+14999+15000+15001+319153+319158+319173+319178+320332+50908+50909+667277+69389	143	18	8.95154	2.01083	0.0034374	0.0479742	100504404;12268;12519;14961;14969;14998;14999;15000;15001;319153;319158;319173;319178;320332;50908;50909;667277;69389	C1ra;C1rb;C1s1;C4b;Cd80;H2-Ab1;H2bfm;H2-DMa;H2-DMb1;H2-DMb2;H2-Ea-ps;H2-Eb1;H2-Oa;Hist1h2af;Hist1h2bb;Hist1h3i;Hist1h4i;Hist4h4
mmu05164	Influenza A	http://www.kegg.jp/kegg-bin/show_pathway?mmu05164+100504404+13666+14961+14969+14998+14999+15000+15001+15945+18815+19106+20846+214523+217069+230073+246727+246728+58185+71586+77125	168	20	10.5165	1.90177	0.00404122	0.0540514	100504404;13666;14961;14969;14998;14999;15000;15001;15945;18815;19106;20846;214523;217069;230073;246727;246728;58185;71586;77125	Cxcl10;Ddx58;Eif2ak2;Eif2ak3;H2-Ab1;H2-DMa;H2-DMb1;H2-DMb2;H2-Ea-ps;H2-Eb1;H2-Oa;Ifih1;Il33;Oas2;Oas3;Plg;Rsad2;Stat1;Tmprss4;Trim25
mmu00232	Caffeine metabolism	http://www.kegg.jp/kegg-bin/show_pathway?mmu00232+17962+22262+22436	6	3	0.375589	7.98745	0.00422916	0.0543024	17962;22262;22436	Nat3;Uox;Xdh
mmu05203	Viral carcinogenesis	http://www.kegg.jp/kegg-bin/show_pathway?mmu05203+12771+14885+14963+14997+15006+15007+15013+15015+15024+15039+15040+15042+15043+17120+18519+19106+20848+208677+26427+319158+319178+320332+58801+667803+69389	231	25	14.4602	1.72889	0.00504778	0.0623206	12771;14885;14963;14997;15006;15007;15013;15015;15024;15039;15040;15042;15043;17120;18519;19106;20848;208677;26427;319158;319178;320332;58801;667803;69389	Ccr3;Creb3l1;Creb3l3;Eif2ak2;Gtf2h4;H2bfm;H2-Bl;H2-M9;H2-Q1;H2-Q10;H2-Q2;H2-Q4;H2-T10;H2-T22;H2-T23;H2-T24;H2-T3;H2-T-ps;Hist1h2bb;Hist1h4i;Hist4h4;Kat2b;Mad1l1;Pmaip1;Stat3
mmu04350	TGF-beta signaling pathway	http://www.kegg.jp/kegg-bin/show_pathway?mmu04350+11477+12161+12162+12163+13179+14313+16325+17131+21825+238057+268977+55994	84	12	5.25825	2.28213	0.00577427	0.0686497	11477;12161;12162;12163;13179;14313;16325;17131;21825;238057;268977;55994	Acvr1;Bmp6;Bmp7;Bmp8a;Dcn;Fst;Gdf7;Inhbc;Ltbp1;Smad7;Smad9;Thbs1
mmu02010	ABC transporters	http://www.kegg.jp/kegg-bin/show_pathway?mmu02010+11307+18669+217258+26874+27410+27413+381072+76408	47	8	2.94211	2.71913	0.00805397	0.0921802	11307;18669;217258;26874;27410;27413;381072;76408	Abca17;Abca3;Abca8a;Abcb11;Abcb1b;Abcc3;Abcd2;Abcg1
mmu05140	Leishmaniasis	http://www.kegg.jp/kegg-bin/show_pathway?mmu05140+100504404+14961+14969+14998+14999+15000+15001+16409+16412+20846	67	10	4.19408	2.38431	0.00832781	0.0921802	100504404;14961;14969;14998;14999;15000;15001;16409;16412;20846	H2-Ab1;H2-DMa;H2-DMb1;H2-DMb2;H2-Ea-ps;H2-Eb1;H2-Oa;Itgam;Itgb1;Stat1
mmu04670	Leukocyte transendothelial migration	http://www.kegg.jp/kegg-bin/show_pathway?mmu04670+12740+16409+16412+17698+17906+18260+18417+19247+22329+54420+56173+56508+621628+75677	115	14	7.19879	1.94477	0.0123256	0.131884	12740;16409;16412;17698;17906;18260;18417;19247;22329;54420;56173;56508;621628;75677	Cldn11;Cldn14;Cldn20;Cldn22;Cldn4;Cldn8;Itgam;Itgb1;Msn;Myl2;Ocln;Ptpn11;Rapgef4;Vcam1
mmu01212	Fatty acid metabolism	http://www.kegg.jp/kegg-bin/show_pathway?mmu01212+20249+20250+30049+328845+329065+54326+71147+74147	52	8	3.25511	2.45768	0.0146735	0.151941	20249;20250;30049;328845;329065;54326;71147;74147	Acsbg2;Ehhadh;Elovl2;Oxsm;Scd1;Scd2;Scd3;Scd4
mmu04658	Th1 and Th2 cell differentiation	http://www.kegg.jp/kegg-bin/show_pathway?mmu04658+100504404+14961+14969+14998+14999+15000+15001+16183+16191+18761+20846	87	11	5.44604	2.01982	0.0192986	0.191313	100504404;14961;14969;14998;14999;15000;15001;16183;16191;18761;20846	H2-Ab1;H2-DMa;H2-DMb1;H2-DMb2;H2-Ea-ps;H2-Eb1;H2-Oa;Il2;Il5;Prkcq;Stat1
mmu05160	Hepatitis C	http://www.kegg.jp/kegg-bin/show_pathway?mmu05160+12740+13666+15957+18260+18417+19106+20846+20848+230073+246727+246728+54420+56173+621628+75677	134	15	8.38816	1.78824	0.0200452	0.191313	12740;13666;15957;18260;18417;19106;20846;20848;230073;246727;246728;54420;56173;621628;75677	Cldn11;Cldn14;Cldn20;Cldn22;Cldn4;Cldn8;Ddx58;Eif2ak2;Eif2ak3;Ifit1;Oas2;Oas3;Ocln;Stat1;Stat3
mmu04392	Hippo signaling pathway	http://www.kegg.jp/kegg-bin/show_pathway?mmu04392+18016+18479+215653+50523+97064	26	5	1.62755	3.0721	0.0207373	0.191313	18016;18479;215653;50523;97064	Lats2;Nf2;Pak1;Rassf2;Wwtr1
mmu04610	Complement and coagulation cascades	http://www.kegg.jp/kegg-bin/show_pathway?mmu04610+12268+12509+14064+16409+18815+19128+21824+385643+50908+50909+667277	88	11	5.50864	1.99686	0.0208597	0.191313	12268;12509;14064;16409;18815;19128;21824;385643;50908;50909;667277	C1ra;C1rb;C1s1;C4b;Cd59a;F2rl2;Itgam;Kng2;Plg;Pros1;Thbd
mmu00770	Pantothenate and CoA biosynthesis	http://www.kegg.jp/kegg-bin/show_pathway?mmu00770+12035+18605+209558+26464	18	4	1.12677	3.54998	0.0229985	0.20507	12035;18605;209558;26464	Bcat1;Enpp1;Enpp3;Vnn3
mmu04659	Th17 cell differentiation	http://www.kegg.jp/kegg-bin/show_pathway?mmu04659+100504404+14961+14969+14998+14999+15000+15001+16183+18761+20846+20848+257630	102	12	6.38502	1.8794	0.0250589	0.217403	100504404;14961;14969;14998;14999;15000;15001;16183;18761;20846;20848;257630	H2-Ab1;H2-DMa;H2-DMb1;H2-DMb2;H2-Ea-ps;H2-Eb1;H2-Oa;Il17f;Il2;Prkcq;Stat1;Stat3
mmu05152	Tuberculosis	http://www.kegg.jp/kegg-bin/show_pathway?mmu05152+100504404+117149+11984+12325+13040+14961+14969+14998+14999+15000+15001+16409+170776+170780+20846+21897+257632+56644	178	18	11.1425	1.61544	0.0295049	0.249238	100504404;117149;11984;12325;13040;14961;14969;14998;14999;15000;15001;16409;170776;170780;20846;21897;257632;56644	Atp6v0c;Camk2g;Cd209c;Cd209e;Clec7a;Ctss;H2-Ab1;H2-DMa;H2-DMb1;H2-DMb2;H2-Ea-ps;H2-Eb1;H2-Oa;Itgam;Nod2;Stat1;Tirap;Tlr1
mmu04530	Tight junction	http://www.kegg.jp/kegg-bin/show_pathway?mmu04530+12740+14463+16412+17698+17879+17885+17906+18016+18260+18417+54420+56173+621628+667772+72058+75677+93737	167	17	10.4539	1.62619	0.0319465	0.262944	12740;14463;16412;17698;17879;17885;17906;18016;18260;18417;54420;56173;621628;667772;72058;75677;93737	Cldn11;Cldn14;Cldn20;Cldn22;Cldn4;Cldn8;Gata4;Igsf5;Itgb1;Msn;Myh1;Myh15;Myh8;Myl2;Nf2;Ocln;Pard6g
mmu00330	Arginine and proline metabolism	http://www.kegg.jp/kegg-bin/show_pathway?mmu00330+100041585+110695+18263+209027+56189+66988+67092	50	7	3.12991	2.23649	0.0348112	0.27936	100041585;110695;18263;209027;56189;66988;67092	Aldh7a1;Amd2;Gatm;Lap3;Odc1;Prodh2;Pycr1
mmu04218	Cellular senescence	http://www.kegg.jp/kegg-bin/show_pathway?mmu04218+12192+12334+13197+14235+14463+14963+14997+15006+15007+15013+15015+15024+15039+15040+15042+15043+22084+667803	186	18	11.6433	1.54596	0.0428521	0.3355	12192;12334;13197;14235;14463;14963;14997;15006;15007;15013;15015;15024;15039;15040;15042;15043;22084;667803	Capn2;Foxm1;Gadd45a;Gata4;H2-Bl;H2-M9;H2-Q1;H2-Q10;H2-Q2;H2-Q4;H2-T10;H2-T22;H2-T23;H2-T24;H2-T3;H2-T-ps;Tsc2;Zfp36l1
mmu01040	Biosynthesis of unsaturated fatty acids	http://www.kegg.jp/kegg-bin/show_pathway?mmu01040+20249+20250+30049+329065+54326	32	5	2.00314	2.49608	0.0467645	0.357415	20249;20250;30049;329065;54326	Elovl2;Scd1;Scd2;Scd3;Scd4
mmu05167	Kaposi sarcoma-associated herpesvirus infection	http://www.kegg.jp/kegg-bin/show_pathway?mmu05167+11601+12771+14173+14963+14997+15006+15007+15013+15015+15024+15039+15040+15042+15043+19106+20846+20848+320207+57781+667803	217	20	13.5838	1.47234	0.0523371	0.390702	11601;12771;14173;14963;14997;15006;15007;15013;15015;15024;15039;15040;15042;15043;19106;20846;20848;320207;57781;667803	Angpt2;Ccr3;Cd200r1;Eif2ak2;Fgf2;H2-Bl;H2-M9;H2-Q1;H2-Q10;H2-Q2;H2-Q4;H2-T10;H2-T22;H2-T23;H2-T24;H2-T3;H2-T-ps;Pik3r5;Stat1;Stat3
mmu04064	NF-kappa B signaling pathway	http://www.kegg.jp/kegg-bin/show_pathway?mmu04064+117149+16992+16994+18761+217069+22329+230073+24099+53859+57913+72049	104	11	6.51021	1.68965	0.0599331	0.43724	117149;16992;16994;18761;217069;22329;230073;24099;53859;57913;72049	Ddx58;Lta;Ltb;Map3k14;Pidd1;Prkcq;Tirap;Tnfrsf13c;Tnfsf13b;Trim25;Vcam1
mmu04115	p53 signaling pathway	http://www.kegg.jp/kegg-bin/show_pathway?mmu04115+13197+21825+22084+22401+29870+57913+58801+64058	71	8	4.44447	1.79999	0.0746139	0.530269	13197;21825;22084;22401;29870;57913;58801;64058	Gadd45a;Gtse1;Perp;Pidd1;Pmaip1;Thbs1;Tsc2;Zmat3
mmu00790	Folate biosynthesis	http://www.kegg.jp/kegg-bin/show_pathway?mmu00790+14187+18478+216343+56738	26	4	1.62755	2.45768	0.0759887	0.530269	14187;18478;216343;56738	Akr1b8;Mocs1;Pah;Tph2
mmu05216	Thyroid cancer	http://www.kegg.jp/kegg-bin/show_pathway?mmu05216+12550+13197+19713+21414+21415	37	5	2.31613	2.15877	0.078693	0.53615	12550;13197;19713;21414;21415	Cdh1;Gadd45a;Ret;Tcf7;Tcf7l1
mmu05162	Measles	http://www.kegg.jp/kegg-bin/show_pathway?mmu05162+13666+16183+170776+170780+17698+18761+19106+20846+20848+230073+246727+246728+71586	136	13	8.51335	1.52701	0.0831539	0.53615	13666;16183;170776;170780;17698;18761;19106;20846;20848;230073;246727;246728;71586	Cd209c;Cd209e;Ddx58;Eif2ak2;Eif2ak3;Ifih1;Il2;Msn;Oas2;Oas3;Prkcq;Stat1;Stat3
mmu03320	PPAR signaling pathway	http://www.kegg.jp/kegg-bin/show_pathway?mmu03320+20249+20250+22227+30049+328845+329065+74147+83996+93732	85	9	5.32085	1.69146	0.0832301	0.53615	20249;20250;22227;30049;328845;329065;74147;83996;93732	Acox2;Acsbg2;Ehhadh;Mmp1b;Scd1;Scd2;Scd3;Scd4;Ucp1
mmu00561	Glycerolipid metabolism	http://www.kegg.jp/kegg-bin/show_pathway?mmu00561+110695+11605+14187+14245+15450+218121+231510	61	7	3.81849	1.83319	0.0851604	0.53615	110695;11605;14187;14245;15450;218121;231510	Akr1b8;Aldh7a1;Gla;Gpat3;Lipc;Lpin1;Mboat1
